# Supplementary material for: Chromosomal instability in circulating tumor cells and cabazitaxel resistance in metastatic castration-resistant prostate cancer
Source: JCI Insight. 2025 Nov 4;10(24):e196505. doi: 10.1172/jci.insight.196505 (PMC12890519; doi:10.1172/jci.insight.196505)
Supplement: Supporting data values [file jciinsight-10-196505-s162.xlsx]

## Sheet: Fig1_Fig2
TREATMENT	OS	OS_CENS	ibPFS	ibPFS_CENS	PSAPROG	PSAPROG_CENS	CIN.binary.1ml.BL	CTC.binary.2ml.BL
ARPI	7.09651	FALSE	0.0328542	FALSE	2.26694	FALSE	Low	Low
ARPI	9.06776	TRUE	2.23409	TRUE	0.887064	TRUE	Low	High
ARPI	6.6694	TRUE	2.29979	TRUE	0.591376	TRUE	High	High
CBZ	17.5113	FALSE	14.0287	FALSE	13.8316	FALSE	Low	Low
ARPI	6.93224	TRUE	2.7269	TRUE	3.05544	TRUE	Low	Low
CBZ	10.4476	TRUE	2.82546	TRUE	3.44969	TRUE	Low	Low
ARPI	12.1561	FALSE	0.0328542	FALSE	12.1561	FALSE	Low	Low
CBZ	2.7269	FALSE	0.0328542	FALSE			Low	High
ARPI	6.6694	TRUE	6.6694	TRUE			Low	High
CBZ	5.84805	FALSE	5.38809	FALSE			Low	Low
CBZ	6.07803	FALSE	4.33676	TRUE	1.44559	TRUE	Low	Low
ARPI	5.12526	FALSE	0.0328542	FALSE	2.16838	TRUE	Low	Low
ARPI	4.20534	FALSE	1.83984	TRUE	1.28131	TRUE	Low	High
CBZ	3.94251	FALSE	0.0328542	FALSE	3.94251	FALSE	Low	Low
ARPI	2.26694	TRUE	2.26694	TRUE	1.577	FALSE	High	High
ARPI	2.75975	TRUE	1.87269	TRUE	0.919918	TRUE	High	High
ARPI	6.76797	TRUE	6.76797	TRUE	2.82546	TRUE	High	High
ARPI	7.62218	TRUE	7.62218	TRUE			High	High
ARPI	11.269	TRUE	11.269	TRUE	2.29979	TRUE	Low	Low
CBZ	18.8912	FALSE	16.1643	FALSE	13.4045	TRUE	Low	Low
CBZ	15.4415	FALSE	8.24641	TRUE	4.92813	TRUE	Low	Low
ARPI	9.36345	TRUE	9.36345	TRUE	1.44559	TRUE	High	High
CBZ	17.7413	TRUE	8.47639	TRUE	8.87064	TRUE	Low	Low
CBZ	8.77207	TRUE	2.69405	TRUE	6.04517	TRUE	High	High
ARPI	15.8357	FALSE	2.66119	TRUE	2.10267	TRUE	Low	Low
ARPI	8.77207	FALSE	8.14784	FALSE	2.16838	TRUE	Low	Low
ARPI	10.7433	TRUE	2.00411	TRUE	0.657084	TRUE	High	High
ARPI	2.52977	FALSE	0.0328542	FALSE	2.23409	FALSE	High	High
CBZ	9.7577	TRUE	5.42094	TRUE	6.34086	TRUE	High	High
ARPI	13.2402	TRUE	2.79261	TRUE	3.54825	TRUE	Low	Low
CBZ	10.6776	TRUE	5.91376	TRUE			High	High
CBZ	8.80493	TRUE	2.79261	TRUE	2.16838	TRUE	High	High
CBZ	7.3922	TRUE	7.3922	TRUE	5.84805	FALSE	Low	Low
CBZ	4.36961	TRUE	4.36961	TRUE	2.75975	TRUE	Low	High
CBZ	13.4702	FALSE	7.72074	TRUE	1.41273	TRUE	Low	Low
ARPI	13.1417	FALSE	2.79261	TRUE	1.37988	TRUE	Low	High
ARPI	11.5318	FALSE	2.79261	FALSE	2.79261	TRUE	High	High
ARPI	10.4148	FALSE	6.27515	TRUE	1.41273	TRUE	High	High
CBZ	8.77207	FALSE	8.31211	TRUE	8.77207	FALSE	Low	Low
CBZ	4.6653	FALSE	2.79261	FALSE	4.13963	FALSE	Low	Low
ARPI	5.58522	TRUE	3.41684	TRUE	1.37988	TRUE	High	High
CBZ	15.6715	FALSE	15.6715	TRUE	11.9589	TRUE	Low	High
ARPI	12.2875	FALSE	10.6119	FALSE	6.27515	TRUE	High	High
CBZ	6.17659	FALSE	2.49692	TRUE	2.79261	TRUE	High	High
ARPI	3.41684	TRUE	2.56263	TRUE	2.10267	FALSE	Low	Low
CBZ	10.4148	FALSE	9.00205	TRUE	7.3922	TRUE	Low	Low
ARPI	5.58522	TRUE	5.58522	TRUE	3.71253	TRUE	Low	Low
CBZ	6.27515	TRUE	2.75975	TRUE	0.854209	TRUE	Low	High
ARPI	11.3676	FALSE	10.8747	FALSE	0.788501	TRUE	Low	High
ARPI	20.3039	TRUE	7.45791	TRUE	1.47844	TRUE	Low	High
CBZ	5.51951	FALSE	5.38809	TRUE	4.82957	TRUE	Low	Low
ARPI	19.9425	TRUE	8.47639	TRUE	0.755647	TRUE	Low	Low
CBZ	11.3018	TRUE	8.41068	TRUE	8.31211	FALSE	Low	Low
CBZ	27.8932	FALSE	11.4333	TRUE	12.5503	TRUE	Low	Low
ARPI	14.8501	TRUE	4.89528	TRUE	2.82546	TRUE	Low	Low
ARPI	9.59343	TRUE	2.3655	TRUE	5.4538	TRUE	Low	High
ARPI	5.05955	FALSE	2.92402	FALSE	5.05955	FALSE	Low	Low
ARPI	17.7741	TRUE	2.33265	TRUE	1.60986	TRUE	Low	High
ARPI	9.49487	TRUE	5.05955	TRUE	2.85832	TRUE		High
CBZ	10.9076	TRUE	2.33265	TRUE	9.56057	FALSE	Low	Low
CBZ	3.5154	TRUE	3.5154	TRUE	3.21971	TRUE	Low	High
CBZ	4.76386	TRUE	2.66119	TRUE	0.62423	TRUE	High	High
ARPI	29.2074	FALSE	27.9918	FALSE	16.4928	TRUE	High	Low
CBZ	26.7433	FALSE	18.9569	FALSE	15.2772	FALSE	Low	Low
CBZ	19.2197	TRUE	2.62834	TRUE	8.31211	TRUE	Low	Low
ARPI	17.807	FALSE	8.57495	FALSE	3.5154	TRUE	Low	Low
ARPI	15.9343	FALSE	3.02259	TRUE	1.64271	TRUE	High	Low
ARPI	14.3244	FALSE	14.0287	FALSE	14.3244	FALSE	Low	Low
ARPI	11.7947	TRUE	5.25667	TRUE	0.657084	TRUE	Low	Low
ARPI	4.69815	TRUE	2.66119	TRUE			High	High
ARPI	14.2259	TRUE	2.7269	TRUE	0.755647	TRUE		Low
CBZ	3.12115	TRUE	3.02259	TRUE	2.92402	FALSE	High	High
ARPI	6.27515	TRUE	2.82546	TRUE	1.54415	TRUE	High	Low
CBZ	12.6489	FALSE	6.27515	FALSE			High	High
CBZ	5.74949	TRUE	5.74949	TRUE				Low
ARPI	9.06776	TRUE	2.52977	TRUE	0.755647	TRUE	Low	Low
ARPI	8.57495	FALSE	4.96099	TRUE	0.755647	TRUE	High	High
ARPI	5.25667	FALSE	2.79261	FALSE	4.17248	TRUE	High	Low
ARPI	1.60986	TRUE	1.60986	TRUE	1.37988	FALSE	High	High
ARPI	12.2546	TRUE	2.7269	TRUE	2.75975	TRUE	High	High
CBZ	5.51951	FALSE	2.69405	FALSE	5.51951	FALSE		Low
ARPI	5.05955	FALSE	2.79261	FALSE	3.8768	TRUE	Low	High
ARPI	2.13552	FALSE	0.0328542	FALSE				Low
ARPI	16.5585	FALSE	13.8316	FALSE	15.2444	TRUE	High	High
CBZ	13.8973	TRUE	9.95483	TRUE	3.71253	TRUE	Low	Low
ARPI	16.6899	TRUE	2.95688	TRUE	1.54415	TRUE	Low	Low
CBZ	8.47639	TRUE	8.47639	TRUE	7.58932	FALSE	Low	Low
CBZ	17.5441	FALSE	10.3491	TRUE	10.3491	TRUE	High	High
ARPI	9.42916	TRUE	9.42916	TRUE	0.722793	TRUE	High	High
ARPI	13.2731	TRUE	2.85832	TRUE	2.29979	TRUE	Low	High
CBZ	4.86242	TRUE	4.86242	TRUE			Low	Low
CBZ	12.4846	FALSE	10.152	TRUE	10.152	TRUE	Low	Low
CBZ	4.3039	TRUE	4.3039	TRUE	2.82546	TRUE	Low	Low
CBZ	5.0924	FALSE	2.75975	FALSE	3.54825	TRUE	High	High
CBZ	11.2033	TRUE	11.2033	TRUE	0.821355	TRUE	High	High
CBZ	7.65503	TRUE	2.82546	TRUE	6.01232	FALSE	Low	Low
CBZ	0.459959	FALSE	0.0328542	FALSE				Low
ARPI	8.80493	TRUE	2.3655	TRUE	1.41273	TRUE	Low	Low
ARPI	14.9815	FALSE	3.0883	FALSE	1.74127	TRUE	Low	Low
CBZ	5.55236	FALSE	2.79261	FALSE	4.23819	TRUE	Low	Low
ARPI	5.35524	FALSE	3.67967	TRUE	2.75975	TRUE	Low	High
CBZ	15.6057	TRUE	15.6057	TRUE	3.48255	TRUE		High
CBZ	23.7864	FALSE	8.21355	TRUE	8.37782	TRUE	Low	Low
ARPI	21.2895	FALSE	11.5975	TRUE	2.89117	TRUE		Low
CBZ	7.35934	TRUE	2.62834	TRUE	2.13552	TRUE	High	High
ARPI	11.1047	FALSE	2.43121	TRUE			Low	High
ARPI	3.94251	TRUE	3.94251	TRUE	1.51129	FALSE	High	High
ARPI	4.23819	FALSE	2.79261	TRUE	1.70842	TRUE	Low	Low
CBZ	5.15811	FALSE	2.69405	FALSE	5.15811	FALSE	Low	High
ARPI	0.919918	TRUE	0.919918	TRUE				Low
CBZ	8.64066	FALSE	8.54209	TRUE	2.92402	FALSE	Low	Low
ARPI	11.8275	TRUE	2.16838	TRUE	1.44559	TRUE	High	High
CBZ	10.6448	TRUE	3.28542	TRUE	8.24641	FALSE	High	High
CBZ	6.93224	TRUE	6.93224	TRUE				Low
ARPI	3.0883	TRUE	3.0883	TRUE	1.44559	FALSE	High	High
ARPI	9.42916	TRUE	9.42916	TRUE				High
ARPI	16.9856	FALSE	2.92402	TRUE			High	High
CBZ	4.23819	TRUE	4.23819	TRUE	2.26694	FALSE	High	Low
ARPI	1.577	TRUE	1.577	TRUE				High
ARPI	10.9733	TRUE	10.9733	TRUE			High	High
CBZ	11.729	FALSE	9.36345	FALSE	2.95688	TRUE	High	High
CBZ	3.84394	TRUE	3.02259	TRUE	2.66119	TRUE	High	High
CBZ	8.37782	FALSE	8.31211	FALSE	7.19507	TRUE	Low	Low
CBZ	8.31211	TRUE	1.83984	TRUE	1.87269	TRUE	Low	Low
ARPI	7.49076	TRUE	3.21971	TRUE	7.45791	FALSE	Low	Low
ARPI	4.79671	TRUE	2.7269	TRUE	0.821355	TRUE	High	Low
ARPI	7.26078	FALSE	2.89117	FALSE	1.74127	TRUE	Low	High
CBZ	20.7639	FALSE	3.154	FALSE	6.73511	TRUE	Low	Low
CBZ	6.70226	FALSE	2.00411	TRUE	1.70842	TRUE	High	High
CBZ	13.6674	FALSE	11.1376	FALSE	5.78234	TRUE	Low	Low
ARPI	20.501	TRUE	9.79055	TRUE	0.722793	TRUE	Low	Low
ARPI	14.9487	TRUE	2.56263	TRUE	2.10267	TRUE	Low	High
CBZ	9.23203	TRUE	7.45791	TRUE	4.17248	TRUE		High
CBZ	25.7248	FALSE	12.386	FALSE	7.95072	TRUE		Low
ARPI	5.55236	FALSE	5.28953	FALSE	3.41684	TRUE		High
CBZ	10.0862	TRUE	5.48665	TRUE	5.48665	FALSE	High	High
CBZ	11.499	TRUE	2.95688	TRUE	5.22382	FALSE	High	High
ARPI	14.5216	TRUE	2.33265	TRUE	2.26694	TRUE	Low	Low
ARPI	4.00821	TRUE	2.75975	TRUE	1.60986	TRUE	Low	High
ARPI	7.75359	TRUE	2.75975	TRUE	3.84394	FALSE	High	High
ARPI	28.5832	FALSE	20.961	FALSE	13.6674	TRUE	High	High
CBZ	19.1211	TRUE	19.1211	TRUE	3.12115	TRUE	Low	Low
ARPI	17.2813	TRUE	17.2813	TRUE	1.37988	TRUE	High	High
CBZ	5.48665	FALSE	5.25667	FALSE	0.722793	TRUE	Low	High
ARPI	9.26489	FALSE	5.12526	TRUE			Low	Low
CBZ	29.5031	FALSE	25.3634	FALSE	24.1807	TRUE	Low	High
ARPI	24.2793	TRUE	11.0062	TRUE	2.59548	TRUE	Low	Low
CBZ	4.99384	TRUE	3.44969	TRUE	2.43121	TRUE	High	High
ARPI	9.26489	TRUE	6.73511	TRUE			High	High
CBZ	10.9405	TRUE	6.86653	TRUE	6.86653	TRUE	Low	High
CBZ	11.9918	TRUE	2.89117	TRUE	8.50924	FALSE	Low	Low
ARPI	6.04517	FALSE	2.82546	TRUE	2.29979	TRUE	Low	Low
CBZ	10.4805	TRUE	5.38809	TRUE	0.722793	TRUE	Low	High
CBZ	0.0657084	FALSE	0.0328542	FALSE			Low	Low
ARPI	7.22793	TRUE	2.7269	TRUE	1.64271	TRUE	Low	Low
ARPI	12.9446	TRUE	2.16838	TRUE	1.70842	TRUE	Low	Low
ARPI	16.23	TRUE	5.0924	TRUE	4.46817	TRUE	Low	Low
CBZ	11.1376	FALSE	7.49076	FALSE	7.85216	FALSE	Low	High
CBZ	20.6982	TRUE	20.6982	TRUE	5.02669	TRUE	High	High
CBZ	34.0698	FALSE	22.8337	TRUE	11.3347	TRUE	Low	Low
CBZ	15.4086	FALSE	5.74949	TRUE	2.33265	TRUE	Low	High
CBZ	16.8871	TRUE	16.8871	TRUE	14.2259	FALSE	Low	Low
CBZ	18.3655	FALSE	15.1786	FALSE	2.92402	TRUE	Low	High
CBZ	7.42505	TRUE	7.42505	TRUE	2.82546	TRUE	Low	Low
CBZ	3.61396	TRUE	2.23409	TRUE	0.919918	TRUE	High	High
CBZ	17.2813	FALSE	2.95688	TRUE	1.577	TRUE	Low	Low
ARPI	4.76386	TRUE	4.76386	TRUE			Low	Low
CBZ	10.2177	TRUE	10.2177	TRUE	0.722793	TRUE	Low	Low
ARPI	6.57084	TRUE	6.57084	TRUE	1.37988	TRUE	High	High
CBZ	7.72074	TRUE	7.72074	TRUE	2.79261	TRUE	High	High
ARPI	9.98768	TRUE	2.66119	TRUE			Low	Low
CBZ	15.9014	FALSE	14.1273	TRUE	14.1273	TRUE	Low	Low
ARPI	7.72074	TRUE	7.72074	TRUE	0.722793	TRUE	Low	Low
ARPI	9.03491	TRUE	9.03491	TRUE			High	Low
ARPI	7.75359	TRUE	1.83984	TRUE	1.64271	FALSE	High	High
CBZ	19.5154	FALSE	2.92402	TRUE	3.90965	TRUE	Low	Low
CBZ	10.4805	TRUE	2.75975	TRUE			High	High
CBZ	10.6119	FALSE	8.70637	FALSE	8.80493	TRUE	Low	Low
ARPI	9.23203	TRUE	9.23203	TRUE			High	High
CBZ	15.3101	TRUE	15.3101	TRUE	2.7269	TRUE	Low	Low
ARPI	7.35934	TRUE	4.13963	TRUE			High	High
CBZ	20.3039	FALSE	16.0986	FALSE	10.5791	TRUE	Low	Low
ARPI	4.53388	TRUE	4.53388	TRUE				High
CBZ	4.6653	TRUE	2.10267	TRUE	1.577	TRUE	High	High
CBZ	16.6242	FALSE	10.4476	TRUE	9.95483	TRUE	Low	Low
ARPI	5.51951	FALSE	2.03696	TRUE	1.41273	TRUE	Low	Low
CBZ	23.7864	TRUE	7.98357	TRUE			Low	Low
CBZ	17.4784	TRUE	14.9815	TRUE	8.27926	TRUE	Low	High
ARPI	11.7947	TRUE	2.79261	TRUE	2.26694	TRUE	Low	High
CBZ	23.6222	FALSE	23.6222	FALSE	23.6222	FALSE	Low	High
CBZ	13.9959	FALSE	11.9261	TRUE	11.9261	TRUE	Low	Low
CBZ	13.1417	FALSE	11.3018	FALSE	11.5318	TRUE	Low	Low
CBZ	12.6817	TRUE	4.13963	TRUE	0.919918	TRUE	Low	Low
CBZ	24.6407	TRUE	16.1971	TRUE	18.694	FALSE	High	High
CBZ	0.919918	FALSE	0.0328542	FALSE			Low	Low
ARPI	16.9856	TRUE	9.29774	TRUE	0.952772	TRUE	Low	Low
CBZ	0.361396	TRUE	0.361396	TRUE				High
ARPI	12.3203	TRUE	9.26489	TRUE	4.82957	TRUE	Low	Low
CBZ	13.5688	TRUE	8.01643	TRUE	5.55236	TRUE	Low	Low
ARPI	22.3409	TRUE	2.49692	TRUE	1.60986	TRUE	Low	Low
ARPI	5.8152	TRUE	2.33265	TRUE	5.12526	FALSE	High	Low
ARPI	2.43121	TRUE	2.43121	TRUE	1.41273	FALSE	High	High
CBZ	26.4805	TRUE	9.92197	TRUE	9.98768	TRUE	Low	Low
ARPI	18.1355	TRUE	18.1355	TRUE	1.87269	TRUE	Low	Low
ARPI	4.86242	TRUE	4.86242	TRUE	2.03696	TRUE	High	High
ARPI	5.68378	FALSE	2.69405	FALSE	4.96099	TRUE	Low	Low
ARPI	1.577	TRUE	1.577	TRUE				High
CBZ	12.0246	TRUE	10.6119	TRUE	10.0534	FALSE	Low	Low
CBZ	4.17248	FALSE	2.79261	TRUE	3.02259	FALSE	High	High
CBZ	2.95688	TRUE	2.82546	TRUE	1.44559	TRUE	Low	High
ARPI	3.35113	TRUE	3.35113	TRUE	0.788501	TRUE	High	High
ARPI	10.6119	FALSE	8.34497	FALSE	5.55236	TRUE	High	High
ARPI	1.74127	TRUE	1.74127	TRUE			High	High
CBZ	4.56674	FALSE	2.75975	FALSE	4.56674	FALSE	Low	High
ARPI	4.13963	FALSE	3.02259	FALSE	2.10267	TRUE	Low	Low
CBZ	33.0842	TRUE	33.0842	TRUE	6.53799	FALSE	Low	High
CBZ	11.7618	TRUE	3.02259	TRUE	2.10267	TRUE	High	High
CBZ	12.8789	TRUE	2.69405	TRUE	3.02259	FALSE	Low	Low
CBZ	20.271	TRUE	20.271	TRUE	5.0924	FALSE	High	High
CBZ	20.1068	TRUE	20.1068	TRUE	3.54825	TRUE	Low	High
CBZ	9.85626	TRUE	9.85626	TRUE	0.952772	TRUE		High
ARPI	8.90349	TRUE	8.90349	TRUE			High	High
ARPI	5.55236	TRUE	5.55236	TRUE	0.722793	TRUE	High	High
CBZ	12.2546	TRUE	12.2546	TRUE	0.722793	TRUE		High
ARPI	7.49076	TRUE	2.56263	TRUE	2.10267	TRUE	High	High
CBZ	15.9014	FALSE	9.16632	TRUE	7.32649	FALSE		Low
CBZ	4.96099	TRUE	4.96099	TRUE			High	High
ARPI	9.03491	TRUE	9.03491	TRUE	0.755647	TRUE	Low	High
ARPI	7.22793	FALSE	5.42094	FALSE	7.22793	FALSE		High
CBZ	4.00821	TRUE	2.7269	TRUE	2.98973	FALSE	High	Low
ARPI	15.8029	TRUE	3.5154	TRUE	2.13552	TRUE	Low	Low
ARPI	23.9507	FALSE	6.96509	TRUE	2.82546	TRUE	High	High
CBZ	6.99795	TRUE	4.36961	TRUE	2.13552	TRUE	High	High
CBZ	11.6961	TRUE	11.6961	TRUE	6.27515	FALSE	Low	Low
CBZ	16.9199	FALSE	11.1376	FALSE	11.1376	FALSE	High	High
CBZ	14.8172	TRUE	5.25667	TRUE	5.97947	FALSE	Low	Low
ARPI	9.79055	TRUE	2.59548	TRUE	3.71253	TRUE	Low	High

## Sheet: Fig3_Fig4
TREATMENT	diam.pct.change	min.psa.pchange	CIN.binary.1ml.BL	CTC.binary.2ml.BL
ARPI		1.07335	Low	Low
ARPI	0	37.4211	Low	High
ARPI		39.8884	High	High
CBZ		-96.0154	Low	Low
ARPI		5.40744	Low	Low
CBZ		-2.01135	Low	Low
ARPI		-99.982	Low	Low
CBZ			Low	High
ARPI		-60.6082	Low	High
CBZ			Low	Low
CBZ	-73.6842	-32.23	Low	Low
ARPI		-75.6321	Low	Low
ARPI	-85.4487	117.733	Low	High
CBZ		-61.6129	Low	Low
ARPI		16.2329	High	High
ARPI	75.3425	151.362	High	High
ARPI	-24.4444	5.6976	High	High
ARPI		97.0793	High	High
ARPI		5.59006	Low	Low
CBZ	-46.0733	-65.9259	Low	Low
CBZ		-22.9508	Low	Low
ARPI	0	14.9813	High	High
CBZ	-12.9341	-85.0881	Low	Low
CBZ	-37.2093	0.75188	High	High
ARPI		32.6425	Low	Low
ARPI	-23.5294	12.5	Low	Low
ARPI		57.3034	High	High
ARPI		-24.1379	High	High
CBZ		-63.9344	High	High
ARPI	14.8936	-77.2222	Low	Low
CBZ	-5.88235		High	High
CBZ		125.293	High	High
CBZ		-70.122	Low	Low
CBZ		-5.59237	Low	High
CBZ		8.50829	Low	Low
ARPI		5.17134	Low	High
ARPI	5.26316	-77.0413	High	High
ARPI	0	-4.29741	High	High
CBZ	-66.0377	-92.9814	Low	Low
CBZ	-13.8889	-92.4169	Low	Low
ARPI		-13.0674	High	High
CBZ	-69.8795	-54.3396	Low	High
ARPI		-25.8496	High	High
CBZ	-1.08696	-33.5034	High	High
ARPI	36.2069	31.7047	Low	Low
CBZ	0	-36.5009	Low	Low
ARPI	-34.8148	-71.7041	Low	Low
CBZ	0	51.6712	Low	High
ARPI		28.4185	Low	High
ARPI		39.5876	Low	High
CBZ	16.6667	30.0319	Low	Low
ARPI		41.9726	Low	Low
CBZ	-58	-97.0522	Low	Low
CBZ	-46.6667	-83.448	Low	Low
ARPI		-61.4446	Low	Low
ARPI	40.8163	68.664	Low	High
ARPI		-73.2456	Low	Low
ARPI		21.9404	Low	High
ARPI		-10.4478		High
CBZ	0	-38.3807	Low	Low
CBZ		13.381	Low	High
CBZ		104.279	High	High
ARPI		-99.1803	High	Low
CBZ		-62.1297	Low	Low
CBZ		-59	Low	Low
ARPI		-0.0833333	Low	Low
ARPI		-64.1106	High	Low
ARPI		-99.9813	Low	Low
ARPI		32.8536	Low	Low
ARPI	-30.4878		High	High
ARPI	18.1818	29.8		Low
CBZ		-2.11628	High	High
ARPI	47.6744	-12.8571	High	Low
CBZ			High	High
CBZ				Low
ARPI		1.059	Low	Low
ARPI		-27.2873	High	High
ARPI	-5.55556	-98.9507	High	Low
ARPI		-77.3125	High	High
ARPI		-33.9695	High	High
CBZ	-23.5294	-79.4567		Low
ARPI	10.2564	46.4209	Low	High
ARPI				Low
ARPI	-47.7941	-99.2185	High	High
CBZ		-29.6388	Low	Low
ARPI		-20.81	Low	Low
CBZ		-94.0422	Low	Low
CBZ		-98.8351	High	High
ARPI	-5.26316	43.4996	High	High
ARPI		59.4946	Low	High
CBZ	19.8895		Low	Low
CBZ		-94.1452	Low	Low
CBZ	-47.0588	-5.21092	Low	Low
CBZ	-1.85185	-10.8874	High	High
CBZ	0	31.3492	High	High
CBZ	-14.2857	-88.0734	Low	Low
CBZ				Low
ARPI		-47.755	Low	Low
ARPI		9.49765	Low	Low
CBZ	4	-15.392	Low	Low
ARPI	-61.5385	-93.7929	Low	High
CBZ		-86.5121		High
CBZ	-57.8947	-88.8476	Low	Low
ARPI	-3.125	60.5769		Low
CBZ	8.82353	29.0926	High	High
ARPI		-87.4775	Low	High
ARPI		6.76692	High	High
ARPI		-32.9289	Low	Low
CBZ		-54.9153	Low	High
ARPI				Low
CBZ	-42.8571	-95.1269	Low	Low
ARPI	-33.6683	8.7704	High	High
CBZ		-74.3857	High	High
CBZ				Low
ARPI		-2.36686	High	High
ARPI				High
ARPI	4.47761		High	High
CBZ	1.26582	19.6078	High	Low
ARPI				High
ARPI	-75		High	High
CBZ	0	39.7891	High	High
CBZ		10.4852	High	High
CBZ		-46.18	Low	Low
CBZ	15.3846	-31.4844	Low	Low
ARPI	2.22222	-12.2195	Low	Low
ARPI	-3.18979	68.9189	High	Low
ARPI	17.971	4.6729	Low	High
CBZ	-6.66667	-97.6109	Low	Low
CBZ	41.0959	18.1929	High	High
CBZ	-7.14286	-8.5872	Low	Low
ARPI		-98.8827	Low	Low
ARPI	90.2439	48.3101	Low	High
CBZ		-20.5348		High
CBZ		-89.1981		Low
ARPI		-46.1895		High
CBZ	-18.3673	-19.2616	High	High
CBZ	8.04598	-83.3462	High	High
ARPI	20	-7.90514	Low	Low
ARPI	22.7273	3.07102	Low	High
ARPI		-20.239	High	High
ARPI		-99.1404	High	High
CBZ		15.1229	Low	Low
ARPI	1.68776	-99.4486	High	High
CBZ		151.19	Low	High
ARPI			Low	Low
CBZ		-72.1393	Low	High
ARPI		21.6667	Low	Low
CBZ	-30.9524	4.26583	High	High
ARPI		13.5802	High	High
CBZ	-27.2727	-52.769	Low	High
CBZ	-25	-7.60095	Low	Low
ARPI		-11.4289	Low	Low
CBZ		80.1012	Low	High
CBZ			Low	Low
ARPI		16.853	Low	Low
ARPI	17.0886	69.8327	Low	Low
ARPI		41.4759	Low	Low
CBZ		-99.4168	Low	High
CBZ	-100	-69.4737	High	High
CBZ		-96.5072	Low	Low
CBZ	16.0194	38.2716	Low	High
CBZ	-15.7895	-51.1244	Low	Low
CBZ		-52.8739	Low	High
CBZ		7.11111	Low	Low
CBZ		44.2424	High	High
CBZ		7.8853	Low	Low
ARPI	-24		Low	Low
CBZ		276.596	Low	Low
ARPI		102.779	High	High
CBZ		-25.3568	High	High
ARPI	112.5	2.08333	Low	Low
CBZ	-45.4545	-36.6917	Low	Low
ARPI		351.149	Low	Low
ARPI			High	Low
ARPI	0	17.2309	High	High
CBZ		-19.818	Low	Low
CBZ		85.1064	High	High
CBZ		-29.7607	Low	Low
ARPI			High	High
CBZ		12.8205	Low	Low
ARPI	0	20.4255	High	High
CBZ		-96.1667	Low	Low
ARPI				High
CBZ	28.8889	-8.10115	High	High
CBZ	-47.0588	-62.1201	Low	Low
ARPI	37.1429	7.98694	Low	Low
CBZ	-31.4286		Low	Low
CBZ	-64.7059	-79.2683	Low	High
ARPI	225	185	Low	High
CBZ		-95.082	Low	High
CBZ	-55	-94.7826	Low	Low
CBZ		-77.9874	Low	Low
CBZ		44.1558	Low	Low
CBZ		-84.2105	High	High
CBZ			Low	Low
ARPI		75.6614	Low	Low
CBZ				High
ARPI	8.19672	-67.7539	Low	Low
CBZ		-16.9014	Low	Low
ARPI		-4.98339	Low	Low
ARPI	-14.7727	-82.0336	High	Low
ARPI		1.6729	High	High
CBZ	-57.8947	-92.5521	Low	Low
ARPI		2.80374	Low	Low
ARPI		48.3771	High	High
ARPI	2.7027	-24.3845	Low	Low
ARPI				High
CBZ		-30.8686	Low	Low
CBZ	17.0732	-17.1872	High	High
CBZ		25.0479	Low	High
ARPI	0	45.3368	High	High
ARPI		-90.5093	High	High
ARPI			High	High
CBZ		-94.5533	Low	High
ARPI	-3.01378	27.9012	Low	Low
CBZ		-67.6712	Low	High
CBZ		18.8602	High	High
CBZ	46.6667	-68	Low	Low
CBZ		-2.59939	High	High
CBZ		-74.9834	Low	High
CBZ	9.58466	29.9065		High
ARPI	0		High	High
ARPI		83.1418	High	High
CBZ		34.8922		High
ARPI		-17.6379	High	High
CBZ	-78.2609	-77.9676		Low
CBZ			High	High
ARPI		25.6526	Low	High
ARPI	-53.7313	-99.9964		High
CBZ	28.3019	-58.4507	High	Low
ARPI		2.5	Low	Low
ARPI	-1.53846	17.8571	High	High
CBZ	0	-17.4812	High	High
CBZ		-47.7234	Low	Low
CBZ	-61.5385	-80.805	High	High
CBZ		-19.5251	Low	Low
ARPI	0	7.37705	Low	High

## Sheet: FigS2
TREATMENT	variable.name	value	is.zero	variable.name.trt	variable	timepoint
ARPI	logBL	0.152288	FALSE	logBL_ARPI	CTC	BL
ARPI	logC2	-1	TRUE	logC2_ARPI	CTC	C2
ARPI	logEOT			logEOT_ARPI	CTC	EOT
ARPI	logCIN_CTC_BL	-1	TRUE	logCIN_CTC_BL_ARPI	CTC-CIN	BL
ARPI	logCIN_CTC_C2	-1	TRUE	logCIN_CTC_C2_ARPI	CTC-CIN	C2
ARPI	logCIN_CTC_EOT			logCIN_CTC_EOT_ARPI	CTC-CIN	EOT
ARPI	logBL	0.450249	FALSE	logBL_ARPI	CTC	BL
ARPI	logC2	0.0569049	FALSE	logC2_ARPI	CTC	C2
ARPI	logEOT	1.21958	FALSE	logEOT_ARPI	CTC	EOT
ARPI	logCIN_CTC_BL	-1	TRUE	logCIN_CTC_BL_ARPI	CTC-CIN	BL
ARPI	logCIN_CTC_C2	-1	TRUE	logCIN_CTC_C2_ARPI	CTC-CIN	C2
ARPI	logCIN_CTC_EOT	-1	TRUE	logCIN_CTC_EOT_ARPI	CTC-CIN	EOT
ARPI	logBL	0.508799	FALSE	logBL_ARPI	CTC	BL
ARPI	logC2	0.710963	FALSE	logC2_ARPI	CTC	C2
ARPI	logEOT			logEOT_ARPI	CTC	EOT
ARPI	logCIN_CTC_BL	0.275772	FALSE	logCIN_CTC_BL_ARPI	CTC-CIN	BL
ARPI	logCIN_CTC_C2	0.710963	FALSE	logCIN_CTC_C2_ARPI	CTC-CIN	C2
ARPI	logCIN_CTC_EOT			logCIN_CTC_EOT_ARPI	CTC-CIN	EOT
CBZ	logBL	-0.21254	FALSE	logBL_CBZ	CTC	BL
CBZ	logC2	0.993304	FALSE	logC2_CBZ	CTC	C2
CBZ	logEOT	-1	TRUE	logEOT_CBZ	CTC	EOT
CBZ	logCIN_CTC_BL	-1	TRUE	logCIN_CTC_BL_CBZ	CTC-CIN	BL
CBZ	logCIN_CTC_C2	-1	TRUE	logCIN_CTC_C2_CBZ	CTC-CIN	C2
CBZ	logCIN_CTC_EOT	-1	TRUE	logCIN_CTC_EOT_CBZ	CTC-CIN	EOT
ARPI	logBL	-0.0721166	FALSE	logBL_ARPI	CTC	BL
ARPI	logC2	-0.243364	FALSE	logC2_ARPI	CTC	C2
ARPI	logEOT	-0.0861861	FALSE	logEOT_ARPI	CTC	EOT
ARPI	logCIN_CTC_BL	-1	TRUE	logCIN_CTC_BL_ARPI	CTC-CIN	BL
ARPI	logCIN_CTC_C2	-1	TRUE	logCIN_CTC_C2_ARPI	CTC-CIN	C2
ARPI	logCIN_CTC_EOT	-0.0861861	FALSE	logCIN_CTC_EOT_ARPI	CTC-CIN	EOT
CBZ	logBL	0.0362295	FALSE	logBL_CBZ	CTC	BL
CBZ	logC2	0.577492	FALSE	logC2_CBZ	CTC	C2
CBZ	logEOT			logEOT_CBZ	CTC	EOT
CBZ	logCIN_CTC_BL	-1	TRUE	logCIN_CTC_BL_CBZ	CTC-CIN	BL
CBZ	logCIN_CTC_C2	0.122871	FALSE	logCIN_CTC_C2_CBZ	CTC-CIN	C2
CBZ	logCIN_CTC_EOT			logCIN_CTC_EOT_CBZ	CTC-CIN	EOT
ARPI	logBL	0.00860017	FALSE	logBL_ARPI	CTC	BL
ARPI	logC2	1.22583	FALSE	logC2_ARPI	CTC	C2
ARPI	logEOT			logEOT_ARPI	CTC	EOT
ARPI	logCIN_CTC_BL	-1	TRUE	logCIN_CTC_BL_ARPI	CTC-CIN	BL
ARPI	logCIN_CTC_C2	-1	TRUE	logCIN_CTC_C2_ARPI	CTC-CIN	C2
ARPI	logCIN_CTC_EOT			logCIN_CTC_EOT_ARPI	CTC-CIN	EOT
CBZ	logBL	1.1907	FALSE	logBL_CBZ	CTC	BL
CBZ	logC2			logC2_CBZ	CTC	C2
CBZ	logEOT	1.39058	FALSE	logEOT_CBZ	CTC	EOT
CBZ	logCIN_CTC_BL	0.00302947	FALSE	logCIN_CTC_BL_CBZ	CTC-CIN	BL
CBZ	logCIN_CTC_C2			logCIN_CTC_C2_CBZ	CTC-CIN	C2
CBZ	logCIN_CTC_EOT	0.0253059	FALSE	logCIN_CTC_EOT_CBZ	CTC-CIN	EOT
ARPI	logBL	0.43345	FALSE	logBL_ARPI	CTC	BL
ARPI	logC2	1.32525	FALSE	logC2_ARPI	CTC	C2
ARPI	logEOT	0.977129	FALSE	logEOT_ARPI	CTC	EOT
ARPI	logCIN_CTC_BL	-1	TRUE	logCIN_CTC_BL_ARPI	CTC-CIN	BL
ARPI	logCIN_CTC_C2	-1	TRUE	logCIN_CTC_C2_ARPI	CTC-CIN	C2
ARPI	logCIN_CTC_EOT	0.256958	FALSE	logCIN_CTC_EOT_ARPI	CTC-CIN	EOT
CBZ	logBL	-1	TRUE	logBL_CBZ	CTC	BL
CBZ	logC2	0.255273	FALSE	logC2_CBZ	CTC	C2
CBZ	logEOT	-1	TRUE	logEOT_CBZ	CTC	EOT
CBZ	logCIN_CTC_BL	-1	TRUE	logCIN_CTC_BL_CBZ	CTC-CIN	BL
CBZ	logCIN_CTC_C2	-1	TRUE	logCIN_CTC_C2_CBZ	CTC-CIN	C2
CBZ	logCIN_CTC_EOT	-1	TRUE	logCIN_CTC_EOT_CBZ	CTC-CIN	EOT
CBZ	logBL	-0.0177288	FALSE	logBL_CBZ	CTC	BL
CBZ	logC2	0.474216	FALSE	logC2_CBZ	CTC	C2
CBZ	logEOT	1.25575	FALSE	logEOT_CBZ	CTC	EOT
CBZ	logCIN_CTC_BL	-1	TRUE	logCIN_CTC_BL_CBZ	CTC-CIN	BL
CBZ	logCIN_CTC_C2	-1	TRUE	logCIN_CTC_C2_CBZ	CTC-CIN	C2
CBZ	logCIN_CTC_EOT	1.06521	FALSE	logCIN_CTC_EOT_CBZ	CTC-CIN	EOT
ARPI	logBL	-1	TRUE	logBL_ARPI	CTC	BL
ARPI	logC2	-0.175874	FALSE	logC2_ARPI	CTC	C2
ARPI	logEOT	0.735599	FALSE	logEOT_ARPI	CTC	EOT
ARPI	logCIN_CTC_BL	-1	TRUE	logCIN_CTC_BL_ARPI	CTC-CIN	BL
ARPI	logCIN_CTC_C2	-1	TRUE	logCIN_CTC_C2_ARPI	CTC-CIN	C2
ARPI	logCIN_CTC_EOT	0.780533	FALSE	logCIN_CTC_EOT_ARPI	CTC-CIN	EOT
ARPI	logBL	0.525434	FALSE	logBL_ARPI	CTC	BL
ARPI	logC2	0.769894	FALSE	logC2_ARPI	CTC	C2
ARPI	logEOT	-0.115205	FALSE	logEOT_ARPI	CTC	EOT
ARPI	logCIN_CTC_BL	-1	TRUE	logCIN_CTC_BL_ARPI	CTC-CIN	BL
ARPI	logCIN_CTC_C2	-0.0329203	FALSE	logCIN_CTC_C2_ARPI	CTC-CIN	C2
ARPI	logCIN_CTC_EOT	-1	TRUE	logCIN_CTC_EOT_ARPI	CTC-CIN	EOT
CBZ	logBL	-1	TRUE	logBL_CBZ	CTC	BL
CBZ	logC2	0.404834	FALSE	logC2_CBZ	CTC	C2
CBZ	logEOT	-1	TRUE	logEOT_CBZ	CTC	EOT
CBZ	logCIN_CTC_BL	-1	TRUE	logCIN_CTC_BL_CBZ	CTC-CIN	BL
CBZ	logCIN_CTC_C2	-1	TRUE	logCIN_CTC_C2_CBZ	CTC-CIN	C2
CBZ	logCIN_CTC_EOT	-1	TRUE	logCIN_CTC_EOT_CBZ	CTC-CIN	EOT
ARPI	logBL	0.660865	FALSE	logBL_ARPI	CTC	BL
ARPI	logC2	0.0670709	FALSE	logC2_ARPI	CTC	C2
ARPI	logEOT			logEOT_ARPI	CTC	EOT
ARPI	logCIN_CTC_BL	0.0863598	FALSE	logCIN_CTC_BL_ARPI	CTC-CIN	BL
ARPI	logCIN_CTC_C2	-0.198596	FALSE	logCIN_CTC_C2_ARPI	CTC-CIN	C2
ARPI	logCIN_CTC_EOT			logCIN_CTC_EOT_ARPI	CTC-CIN	EOT
ARPI	logBL	0.80618	FALSE	logBL_ARPI	CTC	BL
ARPI	logC2	0.717088	FALSE	logC2_ARPI	CTC	C2
ARPI	logEOT			logEOT_ARPI	CTC	EOT
ARPI	logCIN_CTC_BL	0.462398	FALSE	logCIN_CTC_BL_ARPI	CTC-CIN	BL
ARPI	logCIN_CTC_C2	0.605628	FALSE	logCIN_CTC_C2_ARPI	CTC-CIN	C2
ARPI	logCIN_CTC_EOT			logCIN_CTC_EOT_ARPI	CTC-CIN	EOT
ARPI	logBL	1.91123	FALSE	logBL_ARPI	CTC	BL
ARPI	logC2	1.56546	FALSE	logC2_ARPI	CTC	C2
ARPI	logEOT			logEOT_ARPI	CTC	EOT
ARPI	logCIN_CTC_BL	1.80296	FALSE	logCIN_CTC_BL_ARPI	CTC-CIN	BL
ARPI	logCIN_CTC_C2	1.34439	FALSE	logCIN_CTC_C2_ARPI	CTC-CIN	C2
ARPI	logCIN_CTC_EOT			logCIN_CTC_EOT_ARPI	CTC-CIN	EOT
ARPI	logBL	0.41044	FALSE	logBL_ARPI	CTC	BL
ARPI	logC2	0.540705	FALSE	logC2_ARPI	CTC	C2
ARPI	logEOT	0.544068	FALSE	logEOT_ARPI	CTC	EOT
ARPI	logCIN_CTC_BL	0.179839	FALSE	logCIN_CTC_BL_ARPI	CTC-CIN	BL
ARPI	logCIN_CTC_C2	0.407051	FALSE	logCIN_CTC_C2_ARPI	CTC-CIN	C2
ARPI	logCIN_CTC_EOT	0.544068	FALSE	logCIN_CTC_EOT_ARPI	CTC-CIN	EOT
ARPI	logBL	-0.150581	FALSE	logBL_ARPI	CTC	BL
ARPI	logC2	0.364176	FALSE	logC2_ARPI	CTC	C2
ARPI	logEOT	0.374198	FALSE	logEOT_ARPI	CTC	EOT
ARPI	logCIN_CTC_BL	-1	TRUE	logCIN_CTC_BL_ARPI	CTC-CIN	BL
ARPI	logCIN_CTC_C2	0.0817073	FALSE	logCIN_CTC_C2_ARPI	CTC-CIN	C2
ARPI	logCIN_CTC_EOT	-1	TRUE	logCIN_CTC_EOT_ARPI	CTC-CIN	EOT
CBZ	logBL	-0.221849	FALSE	logBL_CBZ	CTC	BL
CBZ	logC2	-0.0395292	FALSE	logC2_CBZ	CTC	C2
CBZ	logEOT	-0.283997	FALSE	logEOT_CBZ	CTC	EOT
CBZ	logCIN_CTC_BL	-1	TRUE	logCIN_CTC_BL_CBZ	CTC-CIN	BL
CBZ	logCIN_CTC_C2	-1	TRUE	logCIN_CTC_C2_CBZ	CTC-CIN	C2
CBZ	logCIN_CTC_EOT	-0.0268721	FALSE	logCIN_CTC_EOT_CBZ	CTC-CIN	EOT
CBZ	logBL	-0.180456	FALSE	logBL_CBZ	CTC	BL
CBZ	logC2	-1	TRUE	logC2_CBZ	CTC	C2
CBZ	logEOT	-0.0209071	FALSE	logEOT_CBZ	CTC	EOT
CBZ	logCIN_CTC_BL	-1	TRUE	logCIN_CTC_BL_CBZ	CTC-CIN	BL
CBZ	logCIN_CTC_C2	-1	TRUE	logCIN_CTC_C2_CBZ	CTC-CIN	C2
CBZ	logCIN_CTC_EOT	0.256958	FALSE	logCIN_CTC_EOT_CBZ	CTC-CIN	EOT
ARPI	logBL	1.20933	FALSE	logBL_ARPI	CTC	BL
ARPI	logC2	1.19195	FALSE	logC2_ARPI	CTC	C2
ARPI	logEOT	1.40858	FALSE	logEOT_ARPI	CTC	EOT
ARPI	logCIN_CTC_BL	1.09367	FALSE	logCIN_CTC_BL_ARPI	CTC-CIN	BL
ARPI	logCIN_CTC_C2	1.24667	FALSE	logCIN_CTC_C2_ARPI	CTC-CIN	C2
ARPI	logCIN_CTC_EOT	1.12385	FALSE	logCIN_CTC_EOT_ARPI	CTC-CIN	EOT
CBZ	logBL	0.164353	FALSE	logBL_CBZ	CTC	BL
CBZ	logC2	0.609914	FALSE	logC2_CBZ	CTC	C2
CBZ	logEOT	0.480007	FALSE	logEOT_CBZ	CTC	EOT
CBZ	logCIN_CTC_BL	-1	TRUE	logCIN_CTC_BL_CBZ	CTC-CIN	BL
CBZ	logCIN_CTC_C2	-1	TRUE	logCIN_CTC_C2_CBZ	CTC-CIN	C2
CBZ	logCIN_CTC_EOT	0.311118	FALSE	logCIN_CTC_EOT_CBZ	CTC-CIN	EOT
CBZ	logBL	0.338456	FALSE	logBL_CBZ	CTC	BL
CBZ	logC2	-0.180456	FALSE	logC2_CBZ	CTC	C2
CBZ	logEOT	0.375846	FALSE	logEOT_CBZ	CTC	EOT
CBZ	logCIN_CTC_BL	0.0569049	FALSE	logCIN_CTC_BL_CBZ	CTC-CIN	BL
CBZ	logCIN_CTC_C2	-1	TRUE	logCIN_CTC_C2_CBZ	CTC-CIN	C2
CBZ	logCIN_CTC_EOT	-1	TRUE	logCIN_CTC_EOT_CBZ	CTC-CIN	EOT
ARPI	logBL	-1	TRUE	logBL_ARPI	CTC	BL
ARPI	logC2			logC2_ARPI	CTC	C2
ARPI	logEOT			logEOT_ARPI	CTC	EOT
ARPI	logCIN_CTC_BL	-1	TRUE	logCIN_CTC_BL_ARPI	CTC-CIN	BL
ARPI	logCIN_CTC_C2			logCIN_CTC_C2_ARPI	CTC-CIN	C2
ARPI	logCIN_CTC_EOT			logCIN_CTC_EOT_ARPI	CTC-CIN	EOT
ARPI	logBL	-0.0268721	FALSE	logBL_ARPI	CTC	BL
ARPI	logC2	-1	TRUE	logC2_ARPI	CTC	C2
ARPI	logEOT	1.15494	FALSE	logEOT_ARPI	CTC	EOT
ARPI	logCIN_CTC_BL	-1	TRUE	logCIN_CTC_BL_ARPI	CTC-CIN	BL
ARPI	logCIN_CTC_C2	-1	TRUE	logCIN_CTC_C2_ARPI	CTC-CIN	C2
ARPI	logCIN_CTC_EOT	1.01	FALSE	logCIN_CTC_EOT_ARPI	CTC-CIN	EOT
ARPI	logBL	1.21431	FALSE	logBL_ARPI	CTC	BL
ARPI	logC2	1.47422	FALSE	logC2_ARPI	CTC	C2
ARPI	logEOT	1.48087	FALSE	logEOT_ARPI	CTC	EOT
ARPI	logCIN_CTC_BL	1.06221	FALSE	logCIN_CTC_BL_ARPI	CTC-CIN	BL
ARPI	logCIN_CTC_C2	1.16495	FALSE	logCIN_CTC_C2_ARPI	CTC-CIN	C2
ARPI	logCIN_CTC_EOT	1.33752	FALSE	logCIN_CTC_EOT_ARPI	CTC-CIN	EOT
ARPI	logBL	1.35411	FALSE	logBL_ARPI	CTC	BL
ARPI	logC2	1.39655	FALSE	logC2_ARPI	CTC	C2
ARPI	logEOT			logEOT_ARPI	CTC	EOT
ARPI	logCIN_CTC_BL	1.28103	FALSE	logCIN_CTC_BL_ARPI	CTC-CIN	BL
ARPI	logCIN_CTC_C2	1.24601	FALSE	logCIN_CTC_C2_ARPI	CTC-CIN	C2
ARPI	logCIN_CTC_EOT			logCIN_CTC_EOT_ARPI	CTC-CIN	EOT
CBZ	logBL	0.93852	FALSE	logBL_CBZ	CTC	BL
CBZ	logC2	0.0464952	FALSE	logC2_CBZ	CTC	C2
CBZ	logEOT			logEOT_CBZ	CTC	EOT
CBZ	logCIN_CTC_BL	0.152288	FALSE	logCIN_CTC_BL_CBZ	CTC-CIN	BL
CBZ	logCIN_CTC_C2	0.135769	FALSE	logCIN_CTC_C2_CBZ	CTC-CIN	C2
CBZ	logCIN_CTC_EOT			logCIN_CTC_EOT_CBZ	CTC-CIN	EOT
ARPI	logBL	0.139879	FALSE	logBL_ARPI	CTC	BL
ARPI	logC2			logC2_ARPI	CTC	C2
ARPI	logEOT	-0.0861861	FALSE	logEOT_ARPI	CTC	EOT
ARPI	logCIN_CTC_BL	-1	TRUE	logCIN_CTC_BL_ARPI	CTC-CIN	BL
ARPI	logCIN_CTC_C2			logCIN_CTC_C2_ARPI	CTC-CIN	C2
ARPI	logCIN_CTC_EOT	-1	TRUE	logCIN_CTC_EOT_ARPI	CTC-CIN	EOT
CBZ	logBL	0.572872	FALSE	logBL_CBZ	CTC	BL
CBZ	logC2	-0.0757207	FALSE	logC2_CBZ	CTC	C2
CBZ	logEOT			logEOT_CBZ	CTC	EOT
CBZ	logCIN_CTC_BL	0.0569049	FALSE	logCIN_CTC_BL_CBZ	CTC-CIN	BL
CBZ	logCIN_CTC_C2	-1	TRUE	logCIN_CTC_C2_CBZ	CTC-CIN	C2
CBZ	logCIN_CTC_EOT			logCIN_CTC_EOT_CBZ	CTC-CIN	EOT
CBZ	logBL	1.62593	FALSE	logBL_CBZ	CTC	BL
CBZ	logC2	1.34735	FALSE	logC2_CBZ	CTC	C2
CBZ	logEOT	1.57325	FALSE	logEOT_CBZ	CTC	EOT
CBZ	logCIN_CTC_BL	1.46409	FALSE	logCIN_CTC_BL_CBZ	CTC-CIN	BL
CBZ	logCIN_CTC_C2	1.28074	FALSE	logCIN_CTC_C2_CBZ	CTC-CIN	C2
CBZ	logCIN_CTC_EOT	1.14922	FALSE	logCIN_CTC_EOT_CBZ	CTC-CIN	EOT
CBZ	logBL	-1	TRUE	logBL_CBZ	CTC	BL
CBZ	logC2	-1	TRUE	logC2_CBZ	CTC	C2
CBZ	logEOT	0.608526	FALSE	logEOT_CBZ	CTC	EOT
CBZ	logCIN_CTC_BL	-1	TRUE	logCIN_CTC_BL_CBZ	CTC-CIN	BL
CBZ	logCIN_CTC_C2	-1	TRUE	logCIN_CTC_C2_CBZ	CTC-CIN	C2
CBZ	logCIN_CTC_EOT	-1	TRUE	logCIN_CTC_EOT_CBZ	CTC-CIN	EOT
CBZ	logBL	0.481872	FALSE	logBL_CBZ	CTC	BL
CBZ	logC2	1.24583	FALSE	logC2_CBZ	CTC	C2
CBZ	logEOT			logEOT_CBZ	CTC	EOT
CBZ	logCIN_CTC_BL	-1	TRUE	logCIN_CTC_BL_CBZ	CTC-CIN	BL
CBZ	logCIN_CTC_C2	1.15534	FALSE	logCIN_CTC_C2_CBZ	CTC-CIN	C2
CBZ	logCIN_CTC_EOT			logCIN_CTC_EOT_CBZ	CTC-CIN	EOT
CBZ	logBL	0.113943	FALSE	logBL_CBZ	CTC	BL
CBZ	logC2			logC2_CBZ	CTC	C2
CBZ	logEOT	-1	TRUE	logEOT_CBZ	CTC	EOT
CBZ	logCIN_CTC_BL	-0.154902	FALSE	logCIN_CTC_BL_CBZ	CTC-CIN	BL
CBZ	logCIN_CTC_C2			logCIN_CTC_C2_CBZ	CTC-CIN	C2
CBZ	logCIN_CTC_EOT	-1	TRUE	logCIN_CTC_EOT_CBZ	CTC-CIN	EOT
ARPI	logBL	1.01787	FALSE	logBL_ARPI	CTC	BL
ARPI	logC2	0.360404	FALSE	logC2_ARPI	CTC	C2
ARPI	logEOT	0.802089	FALSE	logEOT_ARPI	CTC	EOT
ARPI	logCIN_CTC_BL	-0.171985	FALSE	logCIN_CTC_BL_ARPI	CTC-CIN	BL
ARPI	logCIN_CTC_C2	-0.138466	FALSE	logCIN_CTC_C2_ARPI	CTC-CIN	C2
ARPI	logCIN_CTC_EOT	0.305351	FALSE	logCIN_CTC_EOT_ARPI	CTC-CIN	EOT
ARPI	logBL	1.20049	FALSE	logBL_ARPI	CTC	BL
ARPI	logC2	1.7037	FALSE	logC2_ARPI	CTC	C2
ARPI	logEOT	1.58396	FALSE	logEOT_ARPI	CTC	EOT
ARPI	logCIN_CTC_BL	1.19033	FALSE	logCIN_CTC_BL_ARPI	CTC-CIN	BL
ARPI	logCIN_CTC_C2	1.52261	FALSE	logCIN_CTC_C2_ARPI	CTC-CIN	C2
ARPI	logCIN_CTC_EOT	1.43827	FALSE	logCIN_CTC_EOT_ARPI	CTC-CIN	EOT
ARPI	logBL	0.482874	FALSE	logBL_ARPI	CTC	BL
ARPI	logC2			logC2_ARPI	CTC	C2
ARPI	logEOT	0.713238	FALSE	logEOT_ARPI	CTC	EOT
ARPI	logCIN_CTC_BL	0.25042	FALSE	logCIN_CTC_BL_ARPI	CTC-CIN	BL
ARPI	logCIN_CTC_C2			logCIN_CTC_C2_ARPI	CTC-CIN	C2
ARPI	logCIN_CTC_EOT	-1	TRUE	logCIN_CTC_EOT_ARPI	CTC-CIN	EOT
CBZ	logBL	-0.273273	FALSE	logBL_CBZ	CTC	BL
CBZ	logC2	-1	TRUE	logC2_CBZ	CTC	C2
CBZ	logEOT	-1	TRUE	logEOT_CBZ	CTC	EOT
CBZ	logCIN_CTC_BL	-1	TRUE	logCIN_CTC_BL_CBZ	CTC-CIN	BL
CBZ	logCIN_CTC_C2	-1	TRUE	logCIN_CTC_C2_CBZ	CTC-CIN	C2
CBZ	logCIN_CTC_EOT	-1	TRUE	logCIN_CTC_EOT_CBZ	CTC-CIN	EOT
CBZ	logBL	-0.0395292	FALSE	logBL_CBZ	CTC	BL
CBZ	logC2	-0.0362122	FALSE	logC2_CBZ	CTC	C2
CBZ	logEOT	0.160469	FALSE	logEOT_CBZ	CTC	EOT
CBZ	logCIN_CTC_BL	-1	TRUE	logCIN_CTC_BL_CBZ	CTC-CIN	BL
CBZ	logCIN_CTC_C2	-1	TRUE	logCIN_CTC_C2_CBZ	CTC-CIN	C2
CBZ	logCIN_CTC_EOT	-1	TRUE	logCIN_CTC_EOT_CBZ	CTC-CIN	EOT
ARPI	logBL	0.739335	FALSE	logBL_ARPI	CTC	BL
ARPI	logC2	0.783403	FALSE	logC2_ARPI	CTC	C2
ARPI	logEOT	0.880814	FALSE	logEOT_ARPI	CTC	EOT
ARPI	logCIN_CTC_BL	0.446071	FALSE	logCIN_CTC_BL_ARPI	CTC-CIN	BL
ARPI	logCIN_CTC_C2	-1	TRUE	logCIN_CTC_C2_ARPI	CTC-CIN	C2
ARPI	logCIN_CTC_EOT	-1	TRUE	logCIN_CTC_EOT_ARPI	CTC-CIN	EOT
CBZ	logBL	1.15168	FALSE	logBL_CBZ	CTC	BL
CBZ	logC2			logC2_CBZ	CTC	C2
CBZ	logEOT	0.158362	FALSE	logEOT_CBZ	CTC	EOT
CBZ	logCIN_CTC_BL	-0.0209071	FALSE	logCIN_CTC_BL_CBZ	CTC-CIN	BL
CBZ	logCIN_CTC_C2			logCIN_CTC_C2_CBZ	CTC-CIN	C2
CBZ	logCIN_CTC_EOT	-0.00305075	FALSE	logCIN_CTC_EOT_CBZ	CTC-CIN	EOT
ARPI	logBL	0.38739	FALSE	logBL_ARPI	CTC	BL
ARPI	logC2	0.0863598	FALSE	logC2_ARPI	CTC	C2
ARPI	logEOT	-0.307153	FALSE	logEOT_ARPI	CTC	EOT
ARPI	logCIN_CTC_BL	0.220108	FALSE	logCIN_CTC_BL_ARPI	CTC-CIN	BL
ARPI	logCIN_CTC_C2	-1	TRUE	logCIN_CTC_C2_ARPI	CTC-CIN	C2
ARPI	logCIN_CTC_EOT	-1	TRUE	logCIN_CTC_EOT_ARPI	CTC-CIN	EOT
CBZ	logBL	0.485721	FALSE	logBL_CBZ	CTC	BL
CBZ	logC2	-1	TRUE	logC2_CBZ	CTC	C2
CBZ	logEOT	0.283301	FALSE	logEOT_CBZ	CTC	EOT
CBZ	logCIN_CTC_BL	0.485721	FALSE	logCIN_CTC_BL_CBZ	CTC-CIN	BL
CBZ	logCIN_CTC_C2	-1	TRUE	logCIN_CTC_C2_CBZ	CTC-CIN	C2
CBZ	logCIN_CTC_EOT	-1	TRUE	logCIN_CTC_EOT_CBZ	CTC-CIN	EOT
ARPI	logBL	-0.283997	FALSE	logBL_ARPI	CTC	BL
ARPI	logC2	0.195069	FALSE	logC2_ARPI	CTC	C2
ARPI	logEOT			logEOT_ARPI	CTC	EOT
ARPI	logCIN_CTC_BL	-1	TRUE	logCIN_CTC_BL_ARPI	CTC-CIN	BL
ARPI	logCIN_CTC_C2	-0.079355	FALSE	logCIN_CTC_C2_ARPI	CTC-CIN	C2
ARPI	logCIN_CTC_EOT			logCIN_CTC_EOT_ARPI	CTC-CIN	EOT
CBZ	logBL	-1	TRUE	logBL_CBZ	CTC	BL
CBZ	logC2	0.0817073	FALSE	logC2_CBZ	CTC	C2
CBZ	logEOT			logEOT_CBZ	CTC	EOT
CBZ	logCIN_CTC_BL	-1	TRUE	logCIN_CTC_BL_CBZ	CTC-CIN	BL
CBZ	logCIN_CTC_C2	-1	TRUE	logCIN_CTC_C2_CBZ	CTC-CIN	C2
CBZ	logCIN_CTC_EOT			logCIN_CTC_EOT_CBZ	CTC-CIN	EOT
ARPI	logBL	-0.069051	FALSE	logBL_ARPI	CTC	BL
ARPI	logC2	-1	TRUE	logC2_ARPI	CTC	C2
ARPI	logEOT			logEOT_ARPI	CTC	EOT
ARPI	logCIN_CTC_BL	-1	TRUE	logCIN_CTC_BL_ARPI	CTC-CIN	BL
ARPI	logCIN_CTC_C2	-1	TRUE	logCIN_CTC_C2_ARPI	CTC-CIN	C2
ARPI	logCIN_CTC_EOT			logCIN_CTC_EOT_ARPI	CTC-CIN	EOT
CBZ	logBL	0.39794	FALSE	logBL_CBZ	CTC	BL
CBZ	logC2	-1	TRUE	logC2_CBZ	CTC	C2
CBZ	logEOT	0.884965	FALSE	logEOT_CBZ	CTC	EOT
CBZ	logCIN_CTC_BL	-1	TRUE	logCIN_CTC_BL_CBZ	CTC-CIN	BL
CBZ	logCIN_CTC_C2	-1	TRUE	logCIN_CTC_C2_CBZ	CTC-CIN	C2
CBZ	logCIN_CTC_EOT	0.0199467	FALSE	logCIN_CTC_EOT_CBZ	CTC-CIN	EOT
ARPI	logBL	0.380211	FALSE	logBL_ARPI	CTC	BL
ARPI	logC2	-0.0457575	FALSE	logC2_ARPI	CTC	C2
ARPI	logEOT			logEOT_ARPI	CTC	EOT
ARPI	logCIN_CTC_BL	-1	TRUE	logCIN_CTC_BL_ARPI	CTC-CIN	BL
ARPI	logCIN_CTC_C2	-1	TRUE	logCIN_CTC_C2_ARPI	CTC-CIN	C2
ARPI	logCIN_CTC_EOT			logCIN_CTC_EOT_ARPI	CTC-CIN	EOT
ARPI	logBL	0.348889	FALSE	logBL_ARPI	CTC	BL
ARPI	logC2	0.599119	FALSE	logC2_ARPI	CTC	C2
ARPI	logEOT	-1	TRUE	logEOT_ARPI	CTC	EOT
ARPI	logCIN_CTC_BL	-1	TRUE	logCIN_CTC_BL_ARPI	CTC-CIN	BL
ARPI	logCIN_CTC_C2	-1	TRUE	logCIN_CTC_C2_ARPI	CTC-CIN	C2
ARPI	logCIN_CTC_EOT	-1	TRUE	logCIN_CTC_EOT_ARPI	CTC-CIN	EOT
CBZ	logBL	-1	TRUE	logBL_CBZ	CTC	BL
CBZ	logC2	-1	TRUE	logC2_CBZ	CTC	C2
CBZ	logEOT			logEOT_CBZ	CTC	EOT
CBZ	logCIN_CTC_BL	-1	TRUE	logCIN_CTC_BL_CBZ	CTC-CIN	BL
CBZ	logCIN_CTC_C2	-1	TRUE	logCIN_CTC_C2_CBZ	CTC-CIN	C2
CBZ	logCIN_CTC_EOT			logCIN_CTC_EOT_CBZ	CTC-CIN	EOT
ARPI	logBL	-1	TRUE	logBL_ARPI	CTC	BL
ARPI	logC2	-0.236572	FALSE	logC2_ARPI	CTC	C2
ARPI	logEOT	-0.273273	FALSE	logEOT_ARPI	CTC	EOT
ARPI	logCIN_CTC_BL	-1	TRUE	logCIN_CTC_BL_ARPI	CTC-CIN	BL
ARPI	logCIN_CTC_C2			logCIN_CTC_C2_ARPI	CTC-CIN	C2
ARPI	logCIN_CTC_EOT	-1	TRUE	logCIN_CTC_EOT_ARPI	CTC-CIN	EOT
CBZ	logBL	-1	TRUE	logBL_CBZ	CTC	BL
CBZ	logC2	-1	TRUE	logC2_CBZ	CTC	C2
CBZ	logEOT	0.0141003	FALSE	logEOT_CBZ	CTC	EOT
CBZ	logCIN_CTC_BL	-1	TRUE	logCIN_CTC_BL_CBZ	CTC-CIN	BL
CBZ	logCIN_CTC_C2	-1	TRUE	logCIN_CTC_C2_CBZ	CTC-CIN	C2
CBZ	logCIN_CTC_EOT	0.0141003	FALSE	logCIN_CTC_EOT_CBZ	CTC-CIN	EOT
CBZ	logBL	-1	TRUE	logBL_CBZ	CTC	BL
CBZ	logC2	-1	TRUE	logC2_CBZ	CTC	C2
CBZ	logEOT	0.826075	FALSE	logEOT_CBZ	CTC	EOT
CBZ	logCIN_CTC_BL	-1	TRUE	logCIN_CTC_BL_CBZ	CTC-CIN	BL
CBZ	logCIN_CTC_C2	-1	TRUE	logCIN_CTC_C2_CBZ	CTC-CIN	C2
CBZ	logCIN_CTC_EOT	0.558709	FALSE	logCIN_CTC_EOT_CBZ	CTC-CIN	EOT
ARPI	logBL	-1	TRUE	logBL_ARPI	CTC	BL
ARPI	logC2	0.474216	FALSE	logC2_ARPI	CTC	C2
ARPI	logEOT	0.872739	FALSE	logEOT_ARPI	CTC	EOT
ARPI	logCIN_CTC_BL	-1	TRUE	logCIN_CTC_BL_ARPI	CTC-CIN	BL
ARPI	logCIN_CTC_C2	0.645422	FALSE	logCIN_CTC_C2_ARPI	CTC-CIN	C2
ARPI	logCIN_CTC_EOT	0.872739	FALSE	logCIN_CTC_EOT_ARPI	CTC-CIN	EOT
ARPI	logBL	0.426023	FALSE	logBL_ARPI	CTC	BL
ARPI	logC2			logC2_ARPI	CTC	C2
ARPI	logEOT	0.313867	FALSE	logEOT_ARPI	CTC	EOT
ARPI	logCIN_CTC_BL	-0.079355	FALSE	logCIN_CTC_BL_ARPI	CTC-CIN	BL
ARPI	logCIN_CTC_C2			logCIN_CTC_C2_ARPI	CTC-CIN	C2
ARPI	logCIN_CTC_EOT	-1	TRUE	logCIN_CTC_EOT_ARPI	CTC-CIN	EOT
ARPI	logBL	-1	TRUE	logBL_ARPI	CTC	BL
ARPI	logC2	-0.273273	FALSE	logC2_ARPI	CTC	C2
ARPI	logEOT			logEOT_ARPI	CTC	EOT
ARPI	logCIN_CTC_BL	-1	TRUE	logCIN_CTC_BL_ARPI	CTC-CIN	BL
ARPI	logCIN_CTC_C2	-1	TRUE	logCIN_CTC_C2_ARPI	CTC-CIN	C2
ARPI	logCIN_CTC_EOT			logCIN_CTC_EOT_ARPI	CTC-CIN	EOT
ARPI	logBL	0.361728	FALSE	logBL_ARPI	CTC	BL
ARPI	logC2	0.535674	FALSE	logC2_ARPI	CTC	C2
ARPI	logEOT	0.802089	FALSE	logEOT_ARPI	CTC	EOT
ARPI	logCIN_CTC_BL	-0.079355	FALSE	logCIN_CTC_BL_ARPI	CTC-CIN	BL
ARPI	logCIN_CTC_C2	-1	TRUE	logCIN_CTC_C2_ARPI	CTC-CIN	C2
ARPI	logCIN_CTC_EOT	0.552303	FALSE	logCIN_CTC_EOT_ARPI	CTC-CIN	EOT
ARPI	logBL	0.708676	FALSE	logBL_ARPI	CTC	BL
ARPI	logC2	0.343802	FALSE	logC2_ARPI	CTC	C2
ARPI	logEOT			logEOT_ARPI	CTC	EOT
ARPI	logCIN_CTC_BL			logCIN_CTC_BL_ARPI	CTC-CIN	BL
ARPI	logCIN_CTC_C2	0.513218	FALSE	logCIN_CTC_C2_ARPI	CTC-CIN	C2
ARPI	logCIN_CTC_EOT			logCIN_CTC_EOT_ARPI	CTC-CIN	EOT
CBZ	logBL	-1	TRUE	logBL_CBZ	CTC	BL
CBZ	logC2	-1	TRUE	logC2_CBZ	CTC	C2
CBZ	logEOT	-1	TRUE	logEOT_CBZ	CTC	EOT
CBZ	logCIN_CTC_BL	-1	TRUE	logCIN_CTC_BL_CBZ	CTC-CIN	BL
CBZ	logCIN_CTC_C2	-1	TRUE	logCIN_CTC_C2_CBZ	CTC-CIN	C2
CBZ	logCIN_CTC_EOT	-1	TRUE	logCIN_CTC_EOT_CBZ	CTC-CIN	EOT
CBZ	logBL	0.665862	FALSE	logBL_CBZ	CTC	BL
CBZ	logC2	0.923607	FALSE	logC2_CBZ	CTC	C2
CBZ	logEOT			logEOT_CBZ	CTC	EOT
CBZ	logCIN_CTC_BL	0.00302947	FALSE	logCIN_CTC_BL_CBZ	CTC-CIN	BL
CBZ	logCIN_CTC_C2	0.664642	FALSE	logCIN_CTC_C2_CBZ	CTC-CIN	C2
CBZ	logCIN_CTC_EOT			logCIN_CTC_EOT_CBZ	CTC-CIN	EOT
CBZ	logBL	0.892095	FALSE	logBL_CBZ	CTC	BL
CBZ	logC2	-0.0619809	FALSE	logC2_CBZ	CTC	C2
CBZ	logEOT	1.74115	FALSE	logEOT_CBZ	CTC	EOT
CBZ	logCIN_CTC_BL	0.623973	FALSE	logCIN_CTC_BL_CBZ	CTC-CIN	BL
CBZ	logCIN_CTC_C2	0.212986	FALSE	logCIN_CTC_C2_CBZ	CTC-CIN	C2
CBZ	logCIN_CTC_EOT	1.48996	FALSE	logCIN_CTC_EOT_CBZ	CTC-CIN	EOT
ARPI	logBL	0.230449	FALSE	logBL_ARPI	CTC	BL
ARPI	logC2	-0.0329203	FALSE	logC2_ARPI	CTC	C2
ARPI	logEOT			logEOT_ARPI	CTC	EOT
ARPI	logCIN_CTC_BL	0.0670709	FALSE	logCIN_CTC_BL_ARPI	CTC-CIN	BL
ARPI	logCIN_CTC_C2	-1	TRUE	logCIN_CTC_C2_ARPI	CTC-CIN	C2
ARPI	logCIN_CTC_EOT			logCIN_CTC_EOT_ARPI	CTC-CIN	EOT
CBZ	logBL	-0.226945	FALSE	logBL_CBZ	CTC	BL
CBZ	logC2	-1	TRUE	logC2_CBZ	CTC	C2
CBZ	logEOT			logEOT_CBZ	CTC	EOT
CBZ	logCIN_CTC_BL	0.0362295	FALSE	logCIN_CTC_BL_CBZ	CTC-CIN	BL
CBZ	logCIN_CTC_C2	-1	TRUE	logCIN_CTC_C2_CBZ	CTC-CIN	C2
CBZ	logCIN_CTC_EOT			logCIN_CTC_EOT_CBZ	CTC-CIN	EOT
CBZ	logBL	-0.09691	FALSE	logBL_CBZ	CTC	BL
CBZ	logC2	0.507856	FALSE	logC2_CBZ	CTC	C2
CBZ	logEOT	1.37451	FALSE	logEOT_CBZ	CTC	EOT
CBZ	logCIN_CTC_BL	-1	TRUE	logCIN_CTC_BL_CBZ	CTC-CIN	BL
CBZ	logCIN_CTC_C2	-1	TRUE	logCIN_CTC_C2_CBZ	CTC-CIN	C2
CBZ	logCIN_CTC_EOT	1.3055	FALSE	logCIN_CTC_EOT_CBZ	CTC-CIN	EOT
ARPI	logBL	-0.104025	FALSE	logBL_ARPI	CTC	BL
ARPI	logC2			logC2_ARPI	CTC	C2
ARPI	logEOT	-0.267606	FALSE	logEOT_ARPI	CTC	EOT
ARPI	logCIN_CTC_BL	-1	TRUE	logCIN_CTC_BL_ARPI	CTC-CIN	BL
ARPI	logCIN_CTC_C2			logCIN_CTC_C2_ARPI	CTC-CIN	C2
ARPI	logCIN_CTC_EOT	-0.00877392	FALSE	logCIN_CTC_EOT_ARPI	CTC-CIN	EOT
ARPI	logBL	0.143951	FALSE	logBL_ARPI	CTC	BL
ARPI	logC2	1.05104	FALSE	logC2_ARPI	CTC	C2
ARPI	logEOT	0.700704	FALSE	logEOT_ARPI	CTC	EOT
ARPI	logCIN_CTC_BL	0.143951	FALSE	logCIN_CTC_BL_ARPI	CTC-CIN	BL
ARPI	logCIN_CTC_C2	0.388634	FALSE	logCIN_CTC_C2_ARPI	CTC-CIN	C2
ARPI	logCIN_CTC_EOT	-1	TRUE	logCIN_CTC_EOT_ARPI	CTC-CIN	EOT
ARPI	logBL	-1	TRUE	logBL_ARPI	CTC	BL
ARPI	logC2	1.12385	FALSE	logC2_ARPI	CTC	C2
ARPI	logEOT			logEOT_ARPI	CTC	EOT
ARPI	logCIN_CTC_BL	-1	TRUE	logCIN_CTC_BL_ARPI	CTC-CIN	BL
ARPI	logCIN_CTC_C2	0.269513	FALSE	logCIN_CTC_C2_ARPI	CTC-CIN	C2
ARPI	logCIN_CTC_EOT			logCIN_CTC_EOT_ARPI	CTC-CIN	EOT
ARPI	logBL	-0.283997	FALSE	logBL_ARPI	CTC	BL
ARPI	logC2	0.673942	FALSE	logC2_ARPI	CTC	C2
ARPI	logEOT	1.09968	FALSE	logEOT_ARPI	CTC	EOT
ARPI	logCIN_CTC_BL	-0.0268721	FALSE	logCIN_CTC_BL_ARPI	CTC-CIN	BL
ARPI	logCIN_CTC_C2	0.0519239	FALSE	logCIN_CTC_C2_ARPI	CTC-CIN	C2
ARPI	logCIN_CTC_EOT	0.925312	FALSE	logCIN_CTC_EOT_ARPI	CTC-CIN	EOT
ARPI	logBL	0.507856	FALSE	logBL_ARPI	CTC	BL
ARPI	logC2	0.158362	FALSE	logC2_ARPI	CTC	C2
ARPI	logEOT			logEOT_ARPI	CTC	EOT
ARPI	logCIN_CTC_BL	0.338456	FALSE	logCIN_CTC_BL_ARPI	CTC-CIN	BL
ARPI	logCIN_CTC_C2	-0.00305075	FALSE	logCIN_CTC_C2_ARPI	CTC-CIN	C2
ARPI	logCIN_CTC_EOT			logCIN_CTC_EOT_ARPI	CTC-CIN	EOT
ARPI	logBL	-1	TRUE	logBL_ARPI	CTC	BL
ARPI	logC2	0.139879	FALSE	logC2_ARPI	CTC	C2
ARPI	logEOT	-1	TRUE	logEOT_ARPI	CTC	EOT
ARPI	logCIN_CTC_BL			logCIN_CTC_BL_ARPI	CTC-CIN	BL
ARPI	logCIN_CTC_C2	-0.0209071	FALSE	logCIN_CTC_C2_ARPI	CTC-CIN	C2
ARPI	logCIN_CTC_EOT	-1	TRUE	logCIN_CTC_EOT_ARPI	CTC-CIN	EOT
CBZ	logBL	1.46568	FALSE	logBL_CBZ	CTC	BL
CBZ	logC2	1.77305	FALSE	logC2_CBZ	CTC	C2
CBZ	logEOT	2.69311	FALSE	logEOT_CBZ	CTC	EOT
CBZ	logCIN_CTC_BL	1.5092	FALSE	logCIN_CTC_BL_CBZ	CTC-CIN	BL
CBZ	logCIN_CTC_C2	1.6672	FALSE	logCIN_CTC_C2_CBZ	CTC-CIN	C2
CBZ	logCIN_CTC_EOT	2.54508	FALSE	logCIN_CTC_EOT_CBZ	CTC-CIN	EOT
ARPI	logBL	-0.180456	FALSE	logBL_ARPI	CTC	BL
ARPI	logC2	-0.00877392	FALSE	logC2_ARPI	CTC	C2
ARPI	logEOT	0.565021	FALSE	logEOT_ARPI	CTC	EOT
ARPI	logCIN_CTC_BL	0.0863598	FALSE	logCIN_CTC_BL_ARPI	CTC-CIN	BL
ARPI	logCIN_CTC_C2	-1	TRUE	logCIN_CTC_C2_ARPI	CTC-CIN	C2
ARPI	logCIN_CTC_EOT	0.444045	FALSE	logCIN_CTC_EOT_ARPI	CTC-CIN	EOT
CBZ	logBL	1.41229	FALSE	logBL_CBZ	CTC	BL
CBZ	logC2	1.7349	FALSE	logC2_CBZ	CTC	C2
CBZ	logEOT			logEOT_CBZ	CTC	EOT
CBZ	logCIN_CTC_BL	1.34124	FALSE	logCIN_CTC_BL_CBZ	CTC-CIN	BL
CBZ	logCIN_CTC_C2	1.64667	FALSE	logCIN_CTC_C2_CBZ	CTC-CIN	C2
CBZ	logCIN_CTC_EOT			logCIN_CTC_EOT_CBZ	CTC-CIN	EOT
CBZ	logBL	0.100371	FALSE	logBL_CBZ	CTC	BL
CBZ	logC2			logC2_CBZ	CTC	C2
CBZ	logEOT			logEOT_CBZ	CTC	EOT
CBZ	logCIN_CTC_BL			logCIN_CTC_BL_CBZ	CTC-CIN	BL
CBZ	logCIN_CTC_C2			logCIN_CTC_C2_CBZ	CTC-CIN	C2
CBZ	logCIN_CTC_EOT			logCIN_CTC_EOT_CBZ	CTC-CIN	EOT
ARPI	logBL	-0.349692	FALSE	logBL_ARPI	CTC	BL
ARPI	logC2	-1	TRUE	logC2_ARPI	CTC	C2
ARPI	logEOT	-1	TRUE	logEOT_ARPI	CTC	EOT
ARPI	logCIN_CTC_BL	-0.100727	FALSE	logCIN_CTC_BL_ARPI	CTC-CIN	BL
ARPI	logCIN_CTC_C2	-1	TRUE	logCIN_CTC_C2_ARPI	CTC-CIN	C2
ARPI	logCIN_CTC_EOT	-1	TRUE	logCIN_CTC_EOT_ARPI	CTC-CIN	EOT
ARPI	logBL	1.48202	FALSE	logBL_ARPI	CTC	BL
ARPI	logC2			logC2_ARPI	CTC	C2
ARPI	logEOT	-1	TRUE	logEOT_ARPI	CTC	EOT
ARPI	logCIN_CTC_BL	0.474216	FALSE	logCIN_CTC_BL_ARPI	CTC-CIN	BL
ARPI	logCIN_CTC_C2			logCIN_CTC_C2_ARPI	CTC-CIN	C2
ARPI	logCIN_CTC_EOT	-1	TRUE	logCIN_CTC_EOT_ARPI	CTC-CIN	EOT
ARPI	logBL	0.185542	FALSE	logBL_ARPI	CTC	BL
ARPI	logC2	-1	TRUE	logC2_ARPI	CTC	C2
ARPI	logEOT			logEOT_ARPI	CTC	EOT
ARPI	logCIN_CTC_BL	0.0958665	FALSE	logCIN_CTC_BL_ARPI	CTC-CIN	BL
ARPI	logCIN_CTC_C2	-1	TRUE	logCIN_CTC_C2_ARPI	CTC-CIN	C2
ARPI	logCIN_CTC_EOT			logCIN_CTC_EOT_ARPI	CTC-CIN	EOT
ARPI	logBL	1.08753	FALSE	logBL_ARPI	CTC	BL
ARPI	logC2	0.747645	FALSE	logC2_ARPI	CTC	C2
ARPI	logEOT			logEOT_ARPI	CTC	EOT
ARPI	logCIN_CTC_BL	0.402605	FALSE	logCIN_CTC_BL_ARPI	CTC-CIN	BL
ARPI	logCIN_CTC_C2	0.168203	FALSE	logCIN_CTC_C2_ARPI	CTC-CIN	C2
ARPI	logCIN_CTC_EOT			logCIN_CTC_EOT_ARPI	CTC-CIN	EOT
ARPI	logBL	0.78533	FALSE	logBL_ARPI	CTC	BL
ARPI	logC2	0.583539	FALSE	logC2_ARPI	CTC	C2
ARPI	logEOT	-0.189096	FALSE	logEOT_ARPI	CTC	EOT
ARPI	logCIN_CTC_BL	0.322219	FALSE	logCIN_CTC_BL_ARPI	CTC-CIN	BL
ARPI	logCIN_CTC_C2	0.583539	FALSE	logCIN_CTC_C2_ARPI	CTC-CIN	C2
ARPI	logCIN_CTC_EOT	-1	TRUE	logCIN_CTC_EOT_ARPI	CTC-CIN	EOT
CBZ	logBL	-1	TRUE	logBL_CBZ	CTC	BL
CBZ	logC2			logC2_CBZ	CTC	C2
CBZ	logEOT			logEOT_CBZ	CTC	EOT
CBZ	logCIN_CTC_BL			logCIN_CTC_BL_CBZ	CTC-CIN	BL
CBZ	logCIN_CTC_C2			logCIN_CTC_C2_CBZ	CTC-CIN	C2
CBZ	logCIN_CTC_EOT			logCIN_CTC_EOT_CBZ	CTC-CIN	EOT
ARPI	logBL	1.41531	FALSE	logBL_ARPI	CTC	BL
ARPI	logC2	1.16456	FALSE	logC2_ARPI	CTC	C2
ARPI	logEOT			logEOT_ARPI	CTC	EOT
ARPI	logCIN_CTC_BL	-1	TRUE	logCIN_CTC_BL_ARPI	CTC-CIN	BL
ARPI	logCIN_CTC_C2	0.256958	FALSE	logCIN_CTC_C2_ARPI	CTC-CIN	C2
ARPI	logCIN_CTC_EOT			logCIN_CTC_EOT_ARPI	CTC-CIN	EOT
ARPI	logBL	-0.171985	FALSE	logBL_ARPI	CTC	BL
ARPI	logC2			logC2_ARPI	CTC	C2
ARPI	logEOT			logEOT_ARPI	CTC	EOT
ARPI	logCIN_CTC_BL			logCIN_CTC_BL_ARPI	CTC-CIN	BL
ARPI	logCIN_CTC_C2			logCIN_CTC_C2_ARPI	CTC-CIN	C2
ARPI	logCIN_CTC_EOT			logCIN_CTC_EOT_ARPI	CTC-CIN	EOT
ARPI	logBL	1.23704	FALSE	logBL_ARPI	CTC	BL
ARPI	logC2	0.0141003	FALSE	logC2_ARPI	CTC	C2
ARPI	logEOT			logEOT_ARPI	CTC	EOT
ARPI	logCIN_CTC_BL	0.0569049	FALSE	logCIN_CTC_BL_ARPI	CTC-CIN	BL
ARPI	logCIN_CTC_C2	-1	TRUE	logCIN_CTC_C2_ARPI	CTC-CIN	C2
ARPI	logCIN_CTC_EOT			logCIN_CTC_EOT_ARPI	CTC-CIN	EOT
CBZ	logBL	-1	TRUE	logBL_CBZ	CTC	BL
CBZ	logC2	0.717671	FALSE	logC2_CBZ	CTC	C2
CBZ	logEOT			logEOT_CBZ	CTC	EOT
CBZ	logCIN_CTC_BL	-1	TRUE	logCIN_CTC_BL_CBZ	CTC-CIN	BL
CBZ	logCIN_CTC_C2	0.139879	FALSE	logCIN_CTC_C2_CBZ	CTC-CIN	C2
CBZ	logCIN_CTC_EOT			logCIN_CTC_EOT_CBZ	CTC-CIN	EOT
ARPI	logBL	0.176091	FALSE	logBL_ARPI	CTC	BL
ARPI	logC2	-0.130768	FALSE	logC2_ARPI	CTC	C2
ARPI	logEOT	1.63568	FALSE	logEOT_ARPI	CTC	EOT
ARPI	logCIN_CTC_BL	-1	TRUE	logCIN_CTC_BL_ARPI	CTC-CIN	BL
ARPI	logCIN_CTC_C2	-0.0209071	FALSE	logCIN_CTC_C2_ARPI	CTC-CIN	C2
ARPI	logCIN_CTC_EOT	1.62907	FALSE	logCIN_CTC_EOT_ARPI	CTC-CIN	EOT
CBZ	logBL	-1	TRUE	logBL_CBZ	CTC	BL
CBZ	logC2	-1	TRUE	logC2_CBZ	CTC	C2
CBZ	logEOT	0.131298	FALSE	logEOT_CBZ	CTC	EOT
CBZ	logCIN_CTC_BL	-1	TRUE	logCIN_CTC_BL_CBZ	CTC-CIN	BL
CBZ	logCIN_CTC_C2	-1	TRUE	logCIN_CTC_C2_CBZ	CTC-CIN	C2
CBZ	logCIN_CTC_EOT	-1	TRUE	logCIN_CTC_EOT_CBZ	CTC-CIN	EOT
CBZ	logBL	1.72738	FALSE	logBL_CBZ	CTC	BL
CBZ	logC2	0.170262	FALSE	logC2_CBZ	CTC	C2
CBZ	logEOT			logEOT_CBZ	CTC	EOT
CBZ	logCIN_CTC_BL	0.474216	FALSE	logCIN_CTC_BL_CBZ	CTC-CIN	BL
CBZ	logCIN_CTC_C2	0.00860017	FALSE	logCIN_CTC_C2_CBZ	CTC-CIN	C2
CBZ	logCIN_CTC_EOT			logCIN_CTC_EOT_CBZ	CTC-CIN	EOT
ARPI	logBL	0.670895	FALSE	logBL_ARPI	CTC	BL
ARPI	logC2	1.06547	FALSE	logC2_ARPI	CTC	C2
ARPI	logEOT	1.08279	FALSE	logEOT_ARPI	CTC	EOT
ARPI	logCIN_CTC_BL	0.0958665	FALSE	logCIN_CTC_BL_ARPI	CTC-CIN	BL
ARPI	logCIN_CTC_C2	0.694868	FALSE	logCIN_CTC_C2_ARPI	CTC-CIN	C2
ARPI	logCIN_CTC_EOT	-1	TRUE	logCIN_CTC_EOT_ARPI	CTC-CIN	EOT
ARPI	logBL	0.41162	FALSE	logBL_ARPI	CTC	BL
ARPI	logC2	-0.0757207	FALSE	logC2_ARPI	CTC	C2
ARPI	logEOT	0.493179	FALSE	logEOT_ARPI	CTC	EOT
ARPI	logCIN_CTC_BL	-1	TRUE	logCIN_CTC_BL_ARPI	CTC-CIN	BL
ARPI	logCIN_CTC_C2	-1	TRUE	logCIN_CTC_C2_ARPI	CTC-CIN	C2
ARPI	logCIN_CTC_EOT	0.206016	FALSE	logCIN_CTC_EOT_ARPI	CTC-CIN	EOT
CBZ	logBL	-1	TRUE	logBL_CBZ	CTC	BL
CBZ	logC2			logC2_CBZ	CTC	C2
CBZ	logEOT			logEOT_CBZ	CTC	EOT
CBZ	logCIN_CTC_BL	-1	TRUE	logCIN_CTC_BL_CBZ	CTC-CIN	BL
CBZ	logCIN_CTC_C2			logCIN_CTC_C2_CBZ	CTC-CIN	C2
CBZ	logCIN_CTC_EOT			logCIN_CTC_EOT_CBZ	CTC-CIN	EOT
CBZ	logBL	0.049218	FALSE	logBL_CBZ	CTC	BL
CBZ	logC2	0.424882	FALSE	logC2_CBZ	CTC	C2
CBZ	logEOT			logEOT_CBZ	CTC	EOT
CBZ	logCIN_CTC_BL	-1	TRUE	logCIN_CTC_BL_CBZ	CTC-CIN	BL
CBZ	logCIN_CTC_C2	-1	TRUE	logCIN_CTC_C2_CBZ	CTC-CIN	C2
CBZ	logCIN_CTC_EOT			logCIN_CTC_EOT_CBZ	CTC-CIN	EOT
CBZ	logBL	-0.356547	FALSE	logBL_CBZ	CTC	BL
CBZ	logC2	1.07015	FALSE	logC2_CBZ	CTC	C2
CBZ	logEOT			logEOT_CBZ	CTC	EOT
CBZ	logCIN_CTC_BL	-0.107905	FALSE	logCIN_CTC_BL_CBZ	CTC-CIN	BL
CBZ	logCIN_CTC_C2	0.699578	FALSE	logCIN_CTC_C2_CBZ	CTC-CIN	C2
CBZ	logCIN_CTC_EOT			logCIN_CTC_EOT_CBZ	CTC-CIN	EOT
CBZ	logBL	1.28285	FALSE	logBL_CBZ	CTC	BL
CBZ	logC2	1.09367	FALSE	logC2_CBZ	CTC	C2
CBZ	logEOT			logEOT_CBZ	CTC	EOT
CBZ	logCIN_CTC_BL	0.759894	FALSE	logCIN_CTC_BL_CBZ	CTC-CIN	BL
CBZ	logCIN_CTC_C2	0.589615	FALSE	logCIN_CTC_C2_CBZ	CTC-CIN	C2
CBZ	logCIN_CTC_EOT			logCIN_CTC_EOT_CBZ	CTC-CIN	EOT
CBZ	logBL	1.38987	FALSE	logBL_CBZ	CTC	BL
CBZ	logC2	0.825231	FALSE	logC2_CBZ	CTC	C2
CBZ	logEOT	0.521138	FALSE	logEOT_CBZ	CTC	EOT
CBZ	logCIN_CTC_BL	0.975891	FALSE	logCIN_CTC_BL_CBZ	CTC-CIN	BL
CBZ	logCIN_CTC_C2	0.790988	FALSE	logCIN_CTC_C2_CBZ	CTC-CIN	C2
CBZ	logCIN_CTC_EOT	0.00860017	FALSE	logCIN_CTC_EOT_CBZ	CTC-CIN	EOT
CBZ	logBL	-0.171985	FALSE	logBL_CBZ	CTC	BL
CBZ	logC2	0.214844	FALSE	logC2_CBZ	CTC	C2
CBZ	logEOT	0.0618293	FALSE	logEOT_CBZ	CTC	EOT
CBZ	logCIN_CTC_BL	-1	TRUE	logCIN_CTC_BL_CBZ	CTC-CIN	BL
CBZ	logCIN_CTC_C2	-1	TRUE	logCIN_CTC_C2_CBZ	CTC-CIN	C2
CBZ	logCIN_CTC_EOT	0.343802	FALSE	logCIN_CTC_EOT_CBZ	CTC-CIN	EOT
CBZ	logBL	0.25042	FALSE	logBL_CBZ	CTC	BL
CBZ	logC2			logC2_CBZ	CTC	C2
CBZ	logEOT			logEOT_CBZ	CTC	EOT
CBZ	logCIN_CTC_BL			logCIN_CTC_BL_CBZ	CTC-CIN	BL
CBZ	logCIN_CTC_C2			logCIN_CTC_C2_CBZ	CTC-CIN	C2
CBZ	logCIN_CTC_EOT			logCIN_CTC_EOT_CBZ	CTC-CIN	EOT
ARPI	logBL	-0.0457575	FALSE	logBL_ARPI	CTC	BL
ARPI	logC2	-1	TRUE	logC2_ARPI	CTC	C2
ARPI	logEOT	1.11059	FALSE	logEOT_ARPI	CTC	EOT
ARPI	logCIN_CTC_BL	-1	TRUE	logCIN_CTC_BL_ARPI	CTC-CIN	BL
ARPI	logCIN_CTC_C2	-1	TRUE	logCIN_CTC_C2_ARPI	CTC-CIN	C2
ARPI	logCIN_CTC_EOT	0.840545	FALSE	logCIN_CTC_EOT_ARPI	CTC-CIN	EOT
ARPI	logBL	-1	TRUE	logBL_ARPI	CTC	BL
ARPI	logC2	0.269513	FALSE	logC2_ARPI	CTC	C2
ARPI	logEOT	0.414973	FALSE	logEOT_ARPI	CTC	EOT
ARPI	logCIN_CTC_BL	-1	TRUE	logCIN_CTC_BL_ARPI	CTC-CIN	BL
ARPI	logCIN_CTC_C2	0.269513	FALSE	logCIN_CTC_C2_ARPI	CTC-CIN	C2
ARPI	logCIN_CTC_EOT	0.247237	FALSE	logCIN_CTC_EOT_ARPI	CTC-CIN	EOT
CBZ	logBL	-1	TRUE	logBL_CBZ	CTC	BL
CBZ	logC2	0.959041	FALSE	logC2_CBZ	CTC	C2
CBZ	logEOT	0.789581	FALSE	logEOT_CBZ	CTC	EOT
CBZ	logCIN_CTC_BL	-1	TRUE	logCIN_CTC_BL_CBZ	CTC-CIN	BL
CBZ	logCIN_CTC_C2	0.904174	FALSE	logCIN_CTC_C2_CBZ	CTC-CIN	C2
CBZ	logCIN_CTC_EOT	0.739335	FALSE	logCIN_CTC_EOT_CBZ	CTC-CIN	EOT
ARPI	logBL	0.413132	FALSE	logBL_ARPI	CTC	BL
ARPI	logC2	-0.0209071	FALSE	logC2_ARPI	CTC	C2
ARPI	logEOT			logEOT_ARPI	CTC	EOT
ARPI	logCIN_CTC_BL	-1	TRUE	logCIN_CTC_BL_ARPI	CTC-CIN	BL
ARPI	logCIN_CTC_C2			logCIN_CTC_C2_ARPI	CTC-CIN	C2
ARPI	logCIN_CTC_EOT			logCIN_CTC_EOT_ARPI	CTC-CIN	EOT
CBZ	logBL	0.534026	FALSE	logBL_CBZ	CTC	BL
CBZ	logC2	1.8334	FALSE	logC2_CBZ	CTC	C2
CBZ	logEOT	0.454387	FALSE	logEOT_CBZ	CTC	EOT
CBZ	logCIN_CTC_BL			logCIN_CTC_BL_CBZ	CTC-CIN	BL
CBZ	logCIN_CTC_C2	0.539076	FALSE	logCIN_CTC_C2_CBZ	CTC-CIN	C2
CBZ	logCIN_CTC_EOT	-1	TRUE	logCIN_CTC_EOT_CBZ	CTC-CIN	EOT
CBZ	logBL	0.0199467	FALSE	logBL_CBZ	CTC	BL
CBZ	logC2	-0.0209071	FALSE	logC2_CBZ	CTC	C2
CBZ	logEOT	-0.236572	FALSE	logEOT_CBZ	CTC	EOT
CBZ	logCIN_CTC_BL	-1	TRUE	logCIN_CTC_BL_CBZ	CTC-CIN	BL
CBZ	logCIN_CTC_C2	-1	TRUE	logCIN_CTC_C2_CBZ	CTC-CIN	C2
CBZ	logCIN_CTC_EOT	-1	TRUE	logCIN_CTC_EOT_CBZ	CTC-CIN	EOT
ARPI	logBL	-1	TRUE	logBL_ARPI	CTC	BL
ARPI	logC2	0.809358	FALSE	logC2_ARPI	CTC	C2
ARPI	logEOT	0.528917	FALSE	logEOT_ARPI	CTC	EOT
ARPI	logCIN_CTC_BL			logCIN_CTC_BL_ARPI	CTC-CIN	BL
ARPI	logCIN_CTC_C2	-1	TRUE	logCIN_CTC_C2_ARPI	CTC-CIN	C2
ARPI	logCIN_CTC_EOT	-1	TRUE	logCIN_CTC_EOT_ARPI	CTC-CIN	EOT
CBZ	logBL	2.61307	FALSE	logBL_CBZ	CTC	BL
CBZ	logC2	0.556303	FALSE	logC2_CBZ	CTC	C2
CBZ	logEOT	-0.0824945	FALSE	logEOT_CBZ	CTC	EOT
CBZ	logCIN_CTC_BL	1.3948	FALSE	logCIN_CTC_BL_CBZ	CTC-CIN	BL
CBZ	logCIN_CTC_C2	0.0413927	FALSE	logCIN_CTC_C2_CBZ	CTC-CIN	C2
CBZ	logCIN_CTC_EOT	-1	TRUE	logCIN_CTC_EOT_CBZ	CTC-CIN	EOT
ARPI	logBL	0.390935	FALSE	logBL_ARPI	CTC	BL
ARPI	logC2			logC2_ARPI	CTC	C2
ARPI	logEOT	-1	TRUE	logEOT_ARPI	CTC	EOT
ARPI	logCIN_CTC_BL	-1	TRUE	logCIN_CTC_BL_ARPI	CTC-CIN	BL
ARPI	logCIN_CTC_C2			logCIN_CTC_C2_ARPI	CTC-CIN	C2
ARPI	logCIN_CTC_EOT			logCIN_CTC_EOT_ARPI	CTC-CIN	EOT
ARPI	logBL	0.802089	FALSE	logBL_ARPI	CTC	BL
ARPI	logC2	1.45526	FALSE	logC2_ARPI	CTC	C2
ARPI	logEOT			logEOT_ARPI	CTC	EOT
ARPI	logCIN_CTC_BL	0.751818	FALSE	logCIN_CTC_BL_ARPI	CTC-CIN	BL
ARPI	logCIN_CTC_C2	1.08375	FALSE	logCIN_CTC_C2_ARPI	CTC-CIN	C2
ARPI	logCIN_CTC_EOT			logCIN_CTC_EOT_ARPI	CTC-CIN	EOT
ARPI	logBL	-0.159267	FALSE	logBL_ARPI	CTC	BL
ARPI	logC2	0.522053	FALSE	logC2_ARPI	CTC	C2
ARPI	logEOT	0.170262	FALSE	logEOT_ARPI	CTC	EOT
ARPI	logCIN_CTC_BL	-1	TRUE	logCIN_CTC_BL_ARPI	CTC-CIN	BL
ARPI	logCIN_CTC_C2	-1	TRUE	logCIN_CTC_C2_ARPI	CTC-CIN	C2
ARPI	logCIN_CTC_EOT	-1	TRUE	logCIN_CTC_EOT_ARPI	CTC-CIN	EOT
CBZ	logBL	0.468347	FALSE	logBL_CBZ	CTC	BL
CBZ	logC2	0.471292	FALSE	logC2_CBZ	CTC	C2
CBZ	logEOT			logEOT_CBZ	CTC	EOT
CBZ	logCIN_CTC_BL	-1	TRUE	logCIN_CTC_BL_CBZ	CTC-CIN	BL
CBZ	logCIN_CTC_C2	-1	TRUE	logCIN_CTC_C2_CBZ	CTC-CIN	C2
CBZ	logCIN_CTC_EOT			logCIN_CTC_EOT_CBZ	CTC-CIN	EOT
ARPI	logBL	-0.0301184	FALSE	logBL_ARPI	CTC	BL
ARPI	logC2			logC2_ARPI	CTC	C2
ARPI	logEOT			logEOT_ARPI	CTC	EOT
ARPI	logCIN_CTC_BL			logCIN_CTC_BL_ARPI	CTC-CIN	BL
ARPI	logCIN_CTC_C2			logCIN_CTC_C2_ARPI	CTC-CIN	C2
ARPI	logCIN_CTC_EOT			logCIN_CTC_EOT_ARPI	CTC-CIN	EOT
CBZ	logBL	0.0413927	FALSE	logBL_CBZ	CTC	BL
CBZ	logC2	-1	TRUE	logC2_CBZ	CTC	C2
CBZ	logEOT			logEOT_CBZ	CTC	EOT
CBZ	logCIN_CTC_BL	-1	TRUE	logCIN_CTC_BL_CBZ	CTC-CIN	BL
CBZ	logCIN_CTC_C2	-1	TRUE	logCIN_CTC_C2_CBZ	CTC-CIN	C2
CBZ	logCIN_CTC_EOT			logCIN_CTC_EOT_CBZ	CTC-CIN	EOT
ARPI	logBL	0.90993	FALSE	logBL_ARPI	CTC	BL
ARPI	logC2	0.90993	FALSE	logC2_ARPI	CTC	C2
ARPI	logEOT	0.96722	FALSE	logEOT_ARPI	CTC	EOT
ARPI	logCIN_CTC_BL	0.670895	FALSE	logCIN_CTC_BL_ARPI	CTC-CIN	BL
ARPI	logCIN_CTC_C2	0.670895	FALSE	logCIN_CTC_C2_ARPI	CTC-CIN	C2
ARPI	logCIN_CTC_EOT			logCIN_CTC_EOT_ARPI	CTC-CIN	EOT
CBZ	logBL	1.41637	FALSE	logBL_CBZ	CTC	BL
CBZ	logC2	-0.337242	FALSE	logC2_CBZ	CTC	C2
CBZ	logEOT	0.513218	FALSE	logEOT_CBZ	CTC	EOT
CBZ	logCIN_CTC_BL	0.504199	FALSE	logCIN_CTC_BL_CBZ	CTC-CIN	BL
CBZ	logCIN_CTC_C2	-1	TRUE	logCIN_CTC_C2_CBZ	CTC-CIN	C2
CBZ	logCIN_CTC_EOT	-1	TRUE	logCIN_CTC_EOT_CBZ	CTC-CIN	EOT
CBZ	logBL	-0.159267	FALSE	logBL_CBZ	CTC	BL
CBZ	logC2			logC2_CBZ	CTC	C2
CBZ	logEOT			logEOT_CBZ	CTC	EOT
CBZ	logCIN_CTC_BL			logCIN_CTC_BL_CBZ	CTC-CIN	BL
CBZ	logCIN_CTC_C2			logCIN_CTC_C2_CBZ	CTC-CIN	C2
CBZ	logCIN_CTC_EOT			logCIN_CTC_EOT_CBZ	CTC-CIN	EOT
ARPI	logBL	0.386142	FALSE	logBL_ARPI	CTC	BL
ARPI	logC2	-0.0362122	FALSE	logC2_ARPI	CTC	C2
ARPI	logEOT			logEOT_ARPI	CTC	EOT
ARPI	logCIN_CTC_BL	0.462398	FALSE	logCIN_CTC_BL_ARPI	CTC-CIN	BL
ARPI	logCIN_CTC_C2	0.0766404	FALSE	logCIN_CTC_C2_ARPI	CTC-CIN	C2
ARPI	logCIN_CTC_EOT			logCIN_CTC_EOT_ARPI	CTC-CIN	EOT
ARPI	logBL	0.648945	FALSE	logBL_ARPI	CTC	BL
ARPI	logC2			logC2_ARPI	CTC	C2
ARPI	logEOT			logEOT_ARPI	CTC	EOT
ARPI	logCIN_CTC_BL			logCIN_CTC_BL_ARPI	CTC-CIN	BL
ARPI	logCIN_CTC_C2			logCIN_CTC_C2_ARPI	CTC-CIN	C2
ARPI	logCIN_CTC_EOT			logCIN_CTC_EOT_ARPI	CTC-CIN	EOT
ARPI	logBL	0.608526	FALSE	logBL_ARPI	CTC	BL
ARPI	logC2	1.13758	FALSE	logC2_ARPI	CTC	C2
ARPI	logEOT	0.156246	FALSE	logEOT_ARPI	CTC	EOT
ARPI	logCIN_CTC_BL	0.187521	FALSE	logCIN_CTC_BL_ARPI	CTC-CIN	BL
ARPI	logCIN_CTC_C2	-1	TRUE	logCIN_CTC_C2_ARPI	CTC-CIN	C2
ARPI	logCIN_CTC_EOT	-1	TRUE	logCIN_CTC_EOT_ARPI	CTC-CIN	EOT
CBZ	logBL	-0.107905	FALSE	logBL_CBZ	CTC	BL
CBZ	logC2	0.486714	FALSE	logC2_CBZ	CTC	C2
CBZ	logEOT			logEOT_CBZ	CTC	EOT
CBZ	logCIN_CTC_BL	0.164353	FALSE	logCIN_CTC_BL_CBZ	CTC-CIN	BL
CBZ	logCIN_CTC_C2	0.563481	FALSE	logCIN_CTC_C2_CBZ	CTC-CIN	C2
CBZ	logCIN_CTC_EOT			logCIN_CTC_EOT_CBZ	CTC-CIN	EOT
ARPI	logBL	1.7277	FALSE	logBL_ARPI	CTC	BL
ARPI	logC2			logC2_ARPI	CTC	C2
ARPI	logEOT			logEOT_ARPI	CTC	EOT
ARPI	logCIN_CTC_BL			logCIN_CTC_BL_ARPI	CTC-CIN	BL
ARPI	logCIN_CTC_C2			logCIN_CTC_C2_ARPI	CTC-CIN	C2
ARPI	logCIN_CTC_EOT			logCIN_CTC_EOT_ARPI	CTC-CIN	EOT
ARPI	logBL	1.10609	FALSE	logBL_ARPI	CTC	BL
ARPI	logC2	0.25042	FALSE	logC2_ARPI	CTC	C2
ARPI	logEOT			logEOT_ARPI	CTC	EOT
ARPI	logCIN_CTC_BL	0.73504	FALSE	logCIN_CTC_BL_ARPI	CTC-CIN	BL
ARPI	logCIN_CTC_C2	0.25042	FALSE	logCIN_CTC_C2_ARPI	CTC-CIN	C2
ARPI	logCIN_CTC_EOT			logCIN_CTC_EOT_ARPI	CTC-CIN	EOT
CBZ	logBL	0.85691	FALSE	logBL_CBZ	CTC	BL
CBZ	logC2	1.09968	FALSE	logC2_CBZ	CTC	C2
CBZ	logEOT	1.17975	FALSE	logEOT_CBZ	CTC	EOT
CBZ	logCIN_CTC_BL	0.660865	FALSE	logCIN_CTC_BL_CBZ	CTC-CIN	BL
CBZ	logCIN_CTC_C2	-0.130768	FALSE	logCIN_CTC_C2_CBZ	CTC-CIN	C2
CBZ	logCIN_CTC_EOT	-1	TRUE	logCIN_CTC_EOT_CBZ	CTC-CIN	EOT
CBZ	logBL	0.346353	FALSE	logBL_CBZ	CTC	BL
CBZ	logC2	-1	TRUE	logC2_CBZ	CTC	C2
CBZ	logEOT			logEOT_CBZ	CTC	EOT
CBZ	logCIN_CTC_BL	0.179839	FALSE	logCIN_CTC_BL_CBZ	CTC-CIN	BL
CBZ	logCIN_CTC_C2	-1	TRUE	logCIN_CTC_C2_CBZ	CTC-CIN	C2
CBZ	logCIN_CTC_EOT			logCIN_CTC_EOT_CBZ	CTC-CIN	EOT
CBZ	logBL	0.152288	FALSE	logBL_CBZ	CTC	BL
CBZ	logC2	-1	TRUE	logC2_CBZ	CTC	C2
CBZ	logEOT			logEOT_CBZ	CTC	EOT
CBZ	logCIN_CTC_BL	-1	TRUE	logCIN_CTC_BL_CBZ	CTC-CIN	BL
CBZ	logCIN_CTC_C2	-1	TRUE	logCIN_CTC_C2_CBZ	CTC-CIN	C2
CBZ	logCIN_CTC_EOT			logCIN_CTC_EOT_CBZ	CTC-CIN	EOT
CBZ	logBL	-1	TRUE	logBL_CBZ	CTC	BL
CBZ	logC2			logC2_CBZ	CTC	C2
CBZ	logEOT			logEOT_CBZ	CTC	EOT
CBZ	logCIN_CTC_BL	-1	TRUE	logCIN_CTC_BL_CBZ	CTC-CIN	BL
CBZ	logCIN_CTC_C2			logCIN_CTC_C2_CBZ	CTC-CIN	C2
CBZ	logCIN_CTC_EOT			logCIN_CTC_EOT_CBZ	CTC-CIN	EOT
ARPI	logBL	0.100371	FALSE	logBL_ARPI	CTC	BL
ARPI	logC2	0.351603	FALSE	logC2_ARPI	CTC	C2
ARPI	logEOT	-1	TRUE	logEOT_ARPI	CTC	EOT
ARPI	logCIN_CTC_BL	-1	TRUE	logCIN_CTC_BL_ARPI	CTC-CIN	BL
ARPI	logCIN_CTC_C2	-1	TRUE	logCIN_CTC_C2_ARPI	CTC-CIN	C2
ARPI	logCIN_CTC_EOT	-1	TRUE	logCIN_CTC_EOT_ARPI	CTC-CIN	EOT
ARPI	logBL	0.183839	FALSE	logBL_ARPI	CTC	BL
ARPI	logC2	1.00775	FALSE	logC2_ARPI	CTC	C2
ARPI	logEOT			logEOT_ARPI	CTC	EOT
ARPI	logCIN_CTC_BL	0.183839	FALSE	logCIN_CTC_BL_ARPI	CTC-CIN	BL
ARPI	logCIN_CTC_C2	0.369216	FALSE	logCIN_CTC_C2_ARPI	CTC-CIN	C2
ARPI	logCIN_CTC_EOT			logCIN_CTC_EOT_ARPI	CTC-CIN	EOT
ARPI	logBL	1.0892	FALSE	logBL_ARPI	CTC	BL
ARPI	logC2	0.582063	FALSE	logC2_ARPI	CTC	C2
ARPI	logEOT	0.915927	FALSE	logEOT_ARPI	CTC	EOT
ARPI	logCIN_CTC_BL	-0.0268721	FALSE	logCIN_CTC_BL_ARPI	CTC-CIN	BL
ARPI	logCIN_CTC_C2	-1	TRUE	logCIN_CTC_C2_ARPI	CTC-CIN	C2
ARPI	logCIN_CTC_EOT	-0.226945	FALSE	logCIN_CTC_EOT_ARPI	CTC-CIN	EOT
CBZ	logBL	-0.154902	FALSE	logBL_CBZ	CTC	BL
CBZ	logC2	1.97516	FALSE	logC2_CBZ	CTC	C2
CBZ	logEOT	-0.0721166	FALSE	logEOT_CBZ	CTC	EOT
CBZ	logCIN_CTC_BL	-1	TRUE	logCIN_CTC_BL_CBZ	CTC-CIN	BL
CBZ	logCIN_CTC_C2	1.32838	FALSE	logCIN_CTC_C2_CBZ	CTC-CIN	C2
CBZ	logCIN_CTC_EOT	-1	TRUE	logCIN_CTC_EOT_CBZ	CTC-CIN	EOT
CBZ	logBL	1.30464	FALSE	logBL_CBZ	CTC	BL
CBZ	logC2	1.06718	FALSE	logC2_CBZ	CTC	C2
CBZ	logEOT			logEOT_CBZ	CTC	EOT
CBZ	logCIN_CTC_BL	0.0958665	FALSE	logCIN_CTC_BL_CBZ	CTC-CIN	BL
CBZ	logCIN_CTC_C2	-1	TRUE	logCIN_CTC_C2_CBZ	CTC-CIN	C2
CBZ	logCIN_CTC_EOT			logCIN_CTC_EOT_CBZ	CTC-CIN	EOT
CBZ	logBL	0.0934217	FALSE	logBL_CBZ	CTC	BL
CBZ	logC2			logC2_CBZ	CTC	C2
CBZ	logEOT	0.545678	FALSE	logEOT_CBZ	CTC	EOT
CBZ	logCIN_CTC_BL	-1	TRUE	logCIN_CTC_BL_CBZ	CTC-CIN	BL
CBZ	logCIN_CTC_C2			logCIN_CTC_C2_CBZ	CTC-CIN	C2
CBZ	logCIN_CTC_EOT			logCIN_CTC_EOT_CBZ	CTC-CIN	EOT
ARPI	logBL	-1	TRUE	logBL_ARPI	CTC	BL
ARPI	logC2	-1	TRUE	logC2_ARPI	CTC	C2
ARPI	logEOT	-1	TRUE	logEOT_ARPI	CTC	EOT
ARPI	logCIN_CTC_BL	-1	TRUE	logCIN_CTC_BL_ARPI	CTC-CIN	BL
ARPI	logCIN_CTC_C2	-1	TRUE	logCIN_CTC_C2_ARPI	CTC-CIN	C2
ARPI	logCIN_CTC_EOT	-1	TRUE	logCIN_CTC_EOT_ARPI	CTC-CIN	EOT
ARPI	logBL	0.489537	FALSE	logBL_ARPI	CTC	BL
ARPI	logC2	1.35193	FALSE	logC2_ARPI	CTC	C2
ARPI	logEOT	1.3386	FALSE	logEOT_ARPI	CTC	EOT
ARPI	logCIN_CTC_BL	-0.0209071	FALSE	logCIN_CTC_BL_ARPI	CTC-CIN	BL
ARPI	logCIN_CTC_C2	0.696094	FALSE	logCIN_CTC_C2_ARPI	CTC-CIN	C2
ARPI	logCIN_CTC_EOT	1.07309	FALSE	logCIN_CTC_EOT_ARPI	CTC-CIN	EOT
CBZ	logBL	0.875466	FALSE	logBL_CBZ	CTC	BL
CBZ	logC2	0.740363	FALSE	logC2_CBZ	CTC	C2
CBZ	logEOT	0.593508	FALSE	logEOT_CBZ	CTC	EOT
CBZ	logCIN_CTC_BL			logCIN_CTC_BL_CBZ	CTC-CIN	BL
CBZ	logCIN_CTC_C2	-1	TRUE	logCIN_CTC_C2_CBZ	CTC-CIN	C2
CBZ	logCIN_CTC_EOT	-1	TRUE	logCIN_CTC_EOT_CBZ	CTC-CIN	EOT
CBZ	logBL	0.235528	FALSE	logBL_CBZ	CTC	BL
CBZ	logC2	0.966939	FALSE	logC2_CBZ	CTC	C2
CBZ	logEOT	1.21696	FALSE	logEOT_CBZ	CTC	EOT
CBZ	logCIN_CTC_BL			logCIN_CTC_BL_CBZ	CTC-CIN	BL
CBZ	logCIN_CTC_C2	-1	TRUE	logCIN_CTC_C2_CBZ	CTC-CIN	C2
CBZ	logCIN_CTC_EOT	0.118265	FALSE	logCIN_CTC_EOT_CBZ	CTC-CIN	EOT
ARPI	logBL	0.690196	FALSE	logBL_ARPI	CTC	BL
ARPI	logC2	-1	TRUE	logC2_ARPI	CTC	C2
ARPI	logEOT			logEOT_ARPI	CTC	EOT
ARPI	logCIN_CTC_BL			logCIN_CTC_BL_ARPI	CTC-CIN	BL
ARPI	logCIN_CTC_C2	-1	TRUE	logCIN_CTC_C2_ARPI	CTC-CIN	C2
ARPI	logCIN_CTC_EOT			logCIN_CTC_EOT_ARPI	CTC-CIN	EOT
CBZ	logBL	0.354108	FALSE	logBL_CBZ	CTC	BL
CBZ	logC2	0.0618293	FALSE	logC2_CBZ	CTC	C2
CBZ	logEOT	2.02604	FALSE	logEOT_CBZ	CTC	EOT
CBZ	logCIN_CTC_BL	0.071882	FALSE	logCIN_CTC_BL_CBZ	CTC-CIN	BL
CBZ	logCIN_CTC_C2	0.0618293	FALSE	logCIN_CTC_C2_CBZ	CTC-CIN	C2
CBZ	logCIN_CTC_EOT	0.507856	FALSE	logCIN_CTC_EOT_CBZ	CTC-CIN	EOT
CBZ	logBL	0.972203	FALSE	logBL_CBZ	CTC	BL
CBZ	logC2	1.1451	FALSE	logC2_CBZ	CTC	C2
CBZ	logEOT	0.612784	FALSE	logEOT_CBZ	CTC	EOT
CBZ	logCIN_CTC_BL	0.770852	FALSE	logCIN_CTC_BL_CBZ	CTC-CIN	BL
CBZ	logCIN_CTC_C2	0.62941	FALSE	logCIN_CTC_C2_CBZ	CTC-CIN	C2
CBZ	logCIN_CTC_EOT	-1	TRUE	logCIN_CTC_EOT_CBZ	CTC-CIN	EOT
ARPI	logBL	0.263162	FALSE	logBL_ARPI	CTC	BL
ARPI	logC2	1.13459	FALSE	logC2_ARPI	CTC	C2
ARPI	logEOT	-1	TRUE	logEOT_ARPI	CTC	EOT
ARPI	logCIN_CTC_BL	-0.0145735	FALSE	logCIN_CTC_BL_ARPI	CTC-CIN	BL
ARPI	logCIN_CTC_C2	0.527243	FALSE	logCIN_CTC_C2_ARPI	CTC-CIN	C2
ARPI	logCIN_CTC_EOT	-1	TRUE	logCIN_CTC_EOT_ARPI	CTC-CIN	EOT
ARPI	logBL	1.0976	FALSE	logBL_ARPI	CTC	BL
ARPI	logC2	1.33646	FALSE	logC2_ARPI	CTC	C2
ARPI	logEOT			logEOT_ARPI	CTC	EOT
ARPI	logCIN_CTC_BL	-1	TRUE	logCIN_CTC_BL_ARPI	CTC-CIN	BL
ARPI	logCIN_CTC_C2	0.39794	FALSE	logCIN_CTC_C2_ARPI	CTC-CIN	C2
ARPI	logCIN_CTC_EOT			logCIN_CTC_EOT_ARPI	CTC-CIN	EOT
ARPI	logBL	0.43664	FALSE	logBL_ARPI	CTC	BL
ARPI	logC2	0.185542	FALSE	logC2_ARPI	CTC	C2
ARPI	logEOT	1.48411	FALSE	logEOT_ARPI	CTC	EOT
ARPI	logCIN_CTC_BL	0.0618293	FALSE	logCIN_CTC_BL_ARPI	CTC-CIN	BL
ARPI	logCIN_CTC_C2	0.0958665	FALSE	logCIN_CTC_C2_ARPI	CTC-CIN	C2
ARPI	logCIN_CTC_EOT	-1	TRUE	logCIN_CTC_EOT_ARPI	CTC-CIN	EOT
ARPI	logBL	0.716003	FALSE	logBL_ARPI	CTC	BL
ARPI	logC2	0.871164	FALSE	logC2_ARPI	CTC	C2
ARPI	logEOT	-1	TRUE	logEOT_ARPI	CTC	EOT
ARPI	logCIN_CTC_BL	0.544068	FALSE	logCIN_CTC_BL_ARPI	CTC-CIN	BL
ARPI	logCIN_CTC_C2	0.156246	FALSE	logCIN_CTC_C2_ARPI	CTC-CIN	C2
ARPI	logCIN_CTC_EOT	-1	TRUE	logCIN_CTC_EOT_ARPI	CTC-CIN	EOT
CBZ	logBL	-0.189096	FALSE	logBL_CBZ	CTC	BL
CBZ	logC2	-0.308919	FALSE	logC2_CBZ	CTC	C2
CBZ	logEOT			logEOT_CBZ	CTC	EOT
CBZ	logCIN_CTC_BL	-1	TRUE	logCIN_CTC_BL_CBZ	CTC-CIN	BL
CBZ	logCIN_CTC_C2			logCIN_CTC_C2_CBZ	CTC-CIN	C2
CBZ	logCIN_CTC_EOT			logCIN_CTC_EOT_CBZ	CTC-CIN	EOT
ARPI	logBL	1.29152	FALSE	logBL_ARPI	CTC	BL
ARPI	logC2	0.202216	FALSE	logC2_ARPI	CTC	C2
ARPI	logEOT	0.0216027	FALSE	logEOT_ARPI	CTC	EOT
ARPI	logCIN_CTC_BL	0.311118	FALSE	logCIN_CTC_BL_ARPI	CTC-CIN	BL
ARPI	logCIN_CTC_C2	-1	TRUE	logCIN_CTC_C2_ARPI	CTC-CIN	C2
ARPI	logCIN_CTC_EOT	-1	TRUE	logCIN_CTC_EOT_ARPI	CTC-CIN	EOT
CBZ	logBL	0.465383	FALSE	logBL_CBZ	CTC	BL
CBZ	logC2	2.04341	FALSE	logC2_CBZ	CTC	C2
CBZ	logEOT			logEOT_CBZ	CTC	EOT
CBZ	logCIN_CTC_BL	-1	TRUE	logCIN_CTC_BL_CBZ	CTC-CIN	BL
CBZ	logCIN_CTC_C2	0.82171	FALSE	logCIN_CTC_C2_CBZ	CTC-CIN	C2
CBZ	logCIN_CTC_EOT			logCIN_CTC_EOT_CBZ	CTC-CIN	EOT
ARPI	logBL	-0.0301184	FALSE	logBL_ARPI	CTC	BL
ARPI	logC2	-1	TRUE	logC2_ARPI	CTC	C2
ARPI	logEOT	0.0791812	FALSE	logEOT_ARPI	CTC	EOT
ARPI	logCIN_CTC_BL	-1	TRUE	logCIN_CTC_BL_ARPI	CTC-CIN	BL
ARPI	logCIN_CTC_C2	-1	TRUE	logCIN_CTC_C2_ARPI	CTC-CIN	C2
ARPI	logCIN_CTC_EOT	-1	TRUE	logCIN_CTC_EOT_ARPI	CTC-CIN	EOT
CBZ	logBL	0.323665	FALSE	logBL_CBZ	CTC	BL
CBZ	logC2	2.03703	FALSE	logC2_CBZ	CTC	C2
CBZ	logEOT			logEOT_CBZ	CTC	EOT
CBZ	logCIN_CTC_BL	-1	TRUE	logCIN_CTC_BL_CBZ	CTC-CIN	BL
CBZ	logCIN_CTC_C2	0.450249	FALSE	logCIN_CTC_C2_CBZ	CTC-CIN	C2
CBZ	logCIN_CTC_EOT			logCIN_CTC_EOT_CBZ	CTC-CIN	EOT
ARPI	logBL	0.0569049	FALSE	logBL_ARPI	CTC	BL
ARPI	logC2	0.382197	FALSE	logC2_ARPI	CTC	C2
ARPI	logEOT	1.20447	FALSE	logEOT_ARPI	CTC	EOT
ARPI	logCIN_CTC_BL	-0.100727	FALSE	logCIN_CTC_BL_ARPI	CTC-CIN	BL
ARPI	logCIN_CTC_C2	0.431364	FALSE	logCIN_CTC_C2_ARPI	CTC-CIN	C2
ARPI	logCIN_CTC_EOT	0.970347	FALSE	logCIN_CTC_EOT_ARPI	CTC-CIN	EOT
CBZ	logBL	0.980458	FALSE	logBL_CBZ	CTC	BL
CBZ	logC2	0.942157	FALSE	logC2_CBZ	CTC	C2
CBZ	logEOT	0.925982	FALSE	logEOT_CBZ	CTC	EOT
CBZ	logCIN_CTC_BL	0.549003	FALSE	logCIN_CTC_BL_CBZ	CTC-CIN	BL
CBZ	logCIN_CTC_C2	0.511482	FALSE	logCIN_CTC_C2_CBZ	CTC-CIN	C2
CBZ	logCIN_CTC_EOT	-1	TRUE	logCIN_CTC_EOT_CBZ	CTC-CIN	EOT
ARPI	logBL	1.58244	FALSE	logBL_ARPI	CTC	BL
ARPI	logC2	0.452247	FALSE	logC2_ARPI	CTC	C2
ARPI	logEOT	0.420451	FALSE	logEOT_ARPI	CTC	EOT
ARPI	logCIN_CTC_BL	0.263162	FALSE	logCIN_CTC_BL_ARPI	CTC-CIN	BL
ARPI	logCIN_CTC_C2	-1	TRUE	logCIN_CTC_C2_ARPI	CTC-CIN	C2
ARPI	logCIN_CTC_EOT	0.327767	FALSE	logCIN_CTC_EOT_ARPI	CTC-CIN	EOT
CBZ	logBL	0.328991	FALSE	logBL_CBZ	CTC	BL
CBZ	logC2	0.931102	FALSE	logC2_CBZ	CTC	C2
CBZ	logEOT	0.271144	FALSE	logEOT_CBZ	CTC	EOT
CBZ	logCIN_CTC_BL	-0.0395292	FALSE	logCIN_CTC_BL_CBZ	CTC-CIN	BL
CBZ	logCIN_CTC_C2	-1	TRUE	logCIN_CTC_C2_CBZ	CTC-CIN	C2
CBZ	logCIN_CTC_EOT	-1	TRUE	logCIN_CTC_EOT_CBZ	CTC-CIN	EOT
CBZ	logBL	0.071882	FALSE	logBL_CBZ	CTC	BL
CBZ	logC2	1.21696	FALSE	logC2_CBZ	CTC	C2
CBZ	logEOT	0.158362	FALSE	logEOT_CBZ	CTC	EOT
CBZ	logCIN_CTC_BL	-1	TRUE	logCIN_CTC_BL_CBZ	CTC-CIN	BL
CBZ	logCIN_CTC_C2	-0.0268721	FALSE	logCIN_CTC_C2_CBZ	CTC-CIN	C2
CBZ	logCIN_CTC_EOT	0.275772	FALSE	logCIN_CTC_EOT_CBZ	CTC-CIN	EOT
ARPI	logBL	-0.257275	FALSE	logBL_ARPI	CTC	BL
ARPI	logC2	-1	TRUE	logC2_ARPI	CTC	C2
ARPI	logEOT	0.481872	FALSE	logEOT_ARPI	CTC	EOT
ARPI	logCIN_CTC_BL	-1	TRUE	logCIN_CTC_BL_ARPI	CTC-CIN	BL
ARPI	logCIN_CTC_C2	-1	TRUE	logCIN_CTC_C2_ARPI	CTC-CIN	C2
ARPI	logCIN_CTC_EOT	-0.163043	FALSE	logCIN_CTC_EOT_ARPI	CTC-CIN	EOT
CBZ	logBL	1.31429	FALSE	logBL_CBZ	CTC	BL
CBZ	logC2	0.104828	FALSE	logC2_CBZ	CTC	C2
CBZ	logEOT			logEOT_CBZ	CTC	EOT
CBZ	logCIN_CTC_BL	-1	TRUE	logCIN_CTC_BL_CBZ	CTC-CIN	BL
CBZ	logCIN_CTC_C2	0.558709	FALSE	logCIN_CTC_C2_CBZ	CTC-CIN	C2
CBZ	logCIN_CTC_EOT			logCIN_CTC_EOT_CBZ	CTC-CIN	EOT
CBZ	logBL	-1	TRUE	logBL_CBZ	CTC	BL
CBZ	logC2			logC2_CBZ	CTC	C2
CBZ	logEOT			logEOT_CBZ	CTC	EOT
CBZ	logCIN_CTC_BL	-1	TRUE	logCIN_CTC_BL_CBZ	CTC-CIN	BL
CBZ	logCIN_CTC_C2			logCIN_CTC_C2_CBZ	CTC-CIN	C2
CBZ	logCIN_CTC_EOT			logCIN_CTC_EOT_CBZ	CTC-CIN	EOT
ARPI	logBL	0.139879	FALSE	logBL_ARPI	CTC	BL
ARPI	logC2	0.826075	FALSE	logC2_ARPI	CTC	C2
ARPI	logEOT	0.195069	FALSE	logEOT_ARPI	CTC	EOT
ARPI	logCIN_CTC_BL	-1	TRUE	logCIN_CTC_BL_ARPI	CTC-CIN	BL
ARPI	logCIN_CTC_C2	-0.00877392	FALSE	logCIN_CTC_C2_ARPI	CTC-CIN	C2
ARPI	logCIN_CTC_EOT	-1	TRUE	logCIN_CTC_EOT_ARPI	CTC-CIN	EOT
ARPI	logBL	-1	TRUE	logBL_ARPI	CTC	BL
ARPI	logC2	0.51375	FALSE	logC2_ARPI	CTC	C2
ARPI	logEOT	0.528917	FALSE	logEOT_ARPI	CTC	EOT
ARPI	logCIN_CTC_BL	-1	TRUE	logCIN_CTC_BL_ARPI	CTC-CIN	BL
ARPI	logCIN_CTC_C2	0.109579	FALSE	logCIN_CTC_C2_ARPI	CTC-CIN	C2
ARPI	logCIN_CTC_EOT	-1	TRUE	logCIN_CTC_EOT_ARPI	CTC-CIN	EOT
ARPI	logBL	-0.0589858	FALSE	logBL_ARPI	CTC	BL
ARPI	logC2			logC2_ARPI	CTC	C2
ARPI	logEOT	0.156246	FALSE	logEOT_ARPI	CTC	EOT
ARPI	logCIN_CTC_BL	-1	TRUE	logCIN_CTC_BL_ARPI	CTC-CIN	BL
ARPI	logCIN_CTC_C2			logCIN_CTC_C2_ARPI	CTC-CIN	C2
ARPI	logCIN_CTC_EOT	-0.115205	FALSE	logCIN_CTC_EOT_ARPI	CTC-CIN	EOT
CBZ	logBL	0.755875	FALSE	logBL_CBZ	CTC	BL
CBZ	logC2	1.52634	FALSE	logC2_CBZ	CTC	C2
CBZ	logEOT	0.746011	FALSE	logEOT_CBZ	CTC	EOT
CBZ	logCIN_CTC_BL	-0.0457575	FALSE	logCIN_CTC_BL_CBZ	CTC-CIN	BL
CBZ	logCIN_CTC_C2	0.275772	FALSE	logCIN_CTC_C2_CBZ	CTC-CIN	C2
CBZ	logCIN_CTC_EOT	0.668386	FALSE	logCIN_CTC_EOT_CBZ	CTC-CIN	EOT
CBZ	logBL	1.07015	FALSE	logBL_CBZ	CTC	BL
CBZ	logC2			logC2_CBZ	CTC	C2
CBZ	logEOT	0.810233	FALSE	logEOT_CBZ	CTC	EOT
CBZ	logCIN_CTC_BL	0.287802	FALSE	logCIN_CTC_BL_CBZ	CTC-CIN	BL
CBZ	logCIN_CTC_C2			logCIN_CTC_C2_CBZ	CTC-CIN	C2
CBZ	logCIN_CTC_EOT	0.810233	FALSE	logCIN_CTC_EOT_CBZ	CTC-CIN	EOT
CBZ	logBL	-1	TRUE	logBL_CBZ	CTC	BL
CBZ	logC2	-1	TRUE	logC2_CBZ	CTC	C2
CBZ	logEOT	-1	TRUE	logEOT_CBZ	CTC	EOT
CBZ	logCIN_CTC_BL	-1	TRUE	logCIN_CTC_BL_CBZ	CTC-CIN	BL
CBZ	logCIN_CTC_C2	-1	TRUE	logCIN_CTC_C2_CBZ	CTC-CIN	C2
CBZ	logCIN_CTC_EOT	-1	TRUE	logCIN_CTC_EOT_CBZ	CTC-CIN	EOT
CBZ	logBL	0.539076	FALSE	logBL_CBZ	CTC	BL
CBZ	logC2	-1	TRUE	logC2_CBZ	CTC	C2
CBZ	logEOT	-1	TRUE	logEOT_CBZ	CTC	EOT
CBZ	logCIN_CTC_BL	-1	TRUE	logCIN_CTC_BL_CBZ	CTC-CIN	BL
CBZ	logCIN_CTC_C2	-1	TRUE	logCIN_CTC_C2_CBZ	CTC-CIN	C2
CBZ	logCIN_CTC_EOT	-1	TRUE	logCIN_CTC_EOT_CBZ	CTC-CIN	EOT
CBZ	logBL	-0.09691	FALSE	logBL_CBZ	CTC	BL
CBZ	logC2	0.942851	FALSE	logC2_CBZ	CTC	C2
CBZ	logEOT	0.859739	FALSE	logEOT_CBZ	CTC	EOT
CBZ	logCIN_CTC_BL	-1	TRUE	logCIN_CTC_BL_CBZ	CTC-CIN	BL
CBZ	logCIN_CTC_C2	-1	TRUE	logCIN_CTC_C2_CBZ	CTC-CIN	C2
CBZ	logCIN_CTC_EOT	0.227115	FALSE	logCIN_CTC_EOT_CBZ	CTC-CIN	EOT
CBZ	logBL	1.11727	FALSE	logBL_CBZ	CTC	BL
CBZ	logC2			logC2_CBZ	CTC	C2
CBZ	logEOT			logEOT_CBZ	CTC	EOT
CBZ	logCIN_CTC_BL	-1	TRUE	logCIN_CTC_BL_CBZ	CTC-CIN	BL
CBZ	logCIN_CTC_C2			logCIN_CTC_C2_CBZ	CTC-CIN	C2
CBZ	logCIN_CTC_EOT			logCIN_CTC_EOT_CBZ	CTC-CIN	EOT
CBZ	logBL	-0.0655015	FALSE	logBL_CBZ	CTC	BL
CBZ	logC2	1.29447	FALSE	logC2_CBZ	CTC	C2
CBZ	logEOT			logEOT_CBZ	CTC	EOT
CBZ	logCIN_CTC_BL	-0.0655015	FALSE	logCIN_CTC_BL_CBZ	CTC-CIN	BL
CBZ	logCIN_CTC_C2	0.462398	FALSE	logCIN_CTC_C2_CBZ	CTC-CIN	C2
CBZ	logCIN_CTC_EOT			logCIN_CTC_EOT_CBZ	CTC-CIN	EOT
CBZ	logBL	1.21005	FALSE	logBL_CBZ	CTC	BL
CBZ	logC2			logC2_CBZ	CTC	C2
CBZ	logEOT	1.86384	FALSE	logEOT_CBZ	CTC	EOT
CBZ	logCIN_CTC_BL	0.975891	FALSE	logCIN_CTC_BL_CBZ	CTC-CIN	BL
CBZ	logCIN_CTC_C2			logCIN_CTC_C2_CBZ	CTC-CIN	C2
CBZ	logCIN_CTC_EOT	1.67852	FALSE	logCIN_CTC_EOT_CBZ	CTC-CIN	EOT
CBZ	logBL	-0.134896	FALSE	logBL_CBZ	CTC	BL
CBZ	logC2			logC2_CBZ	CTC	C2
CBZ	logEOT			logEOT_CBZ	CTC	EOT
CBZ	logCIN_CTC_BL	-1	TRUE	logCIN_CTC_BL_CBZ	CTC-CIN	BL
CBZ	logCIN_CTC_C2			logCIN_CTC_C2_CBZ	CTC-CIN	C2
CBZ	logCIN_CTC_EOT			logCIN_CTC_EOT_CBZ	CTC-CIN	EOT
ARPI	logBL	0.00302947	FALSE	logBL_ARPI	CTC	BL
ARPI	logC2	1.04403	FALSE	logC2_ARPI	CTC	C2
ARPI	logEOT	0.623973	FALSE	logEOT_ARPI	CTC	EOT
ARPI	logCIN_CTC_BL	0.00302947	FALSE	logCIN_CTC_BL_ARPI	CTC-CIN	BL
ARPI	logCIN_CTC_C2	0.416141	FALSE	logCIN_CTC_C2_ARPI	CTC-CIN	C2
ARPI	logCIN_CTC_EOT	-1	TRUE	logCIN_CTC_EOT_ARPI	CTC-CIN	EOT
CBZ	logBL	-1	TRUE	logBL_CBZ	CTC	BL
CBZ	logC2	-0.337242	FALSE	logC2_CBZ	CTC	C2
CBZ	logEOT	-0.283997	FALSE	logEOT_CBZ	CTC	EOT
CBZ	logCIN_CTC_BL	-1	TRUE	logCIN_CTC_BL_CBZ	CTC-CIN	BL
CBZ	logCIN_CTC_C2	-1	TRUE	logCIN_CTC_C2_CBZ	CTC-CIN	C2
CBZ	logCIN_CTC_EOT	-1	TRUE	logCIN_CTC_EOT_CBZ	CTC-CIN	EOT
ARPI	logBL	1.233	FALSE	logBL_ARPI	CTC	BL
ARPI	logC2	2.2418	FALSE	logC2_ARPI	CTC	C2
ARPI	logEOT	1.95818	FALSE	logEOT_ARPI	CTC	EOT
ARPI	logCIN_CTC_BL	1.28103	FALSE	logCIN_CTC_BL_ARPI	CTC-CIN	BL
ARPI	logCIN_CTC_C2	2.29776	FALSE	logCIN_CTC_C2_ARPI	CTC-CIN	C2
ARPI	logCIN_CTC_EOT	2.00389	FALSE	logCIN_CTC_EOT_ARPI	CTC-CIN	EOT
CBZ	logBL	0.730217	FALSE	logBL_CBZ	CTC	BL
CBZ	logC2	0.0224284	FALSE	logC2_CBZ	CTC	C2
CBZ	logEOT			logEOT_CBZ	CTC	EOT
CBZ	logCIN_CTC_BL	0.493179	FALSE	logCIN_CTC_BL_CBZ	CTC-CIN	BL
CBZ	logCIN_CTC_C2	-1	TRUE	logCIN_CTC_C2_CBZ	CTC-CIN	C2
CBZ	logCIN_CTC_EOT			logCIN_CTC_EOT_CBZ	CTC-CIN	EOT
ARPI	logBL	-1	TRUE	logBL_ARPI	CTC	BL
ARPI	logC2	-1	TRUE	logC2_ARPI	CTC	C2
ARPI	logEOT	-1	TRUE	logEOT_ARPI	CTC	EOT
ARPI	logCIN_CTC_BL	-1	TRUE	logCIN_CTC_BL_ARPI	CTC-CIN	BL
ARPI	logCIN_CTC_C2	-1	TRUE	logCIN_CTC_C2_ARPI	CTC-CIN	C2
ARPI	logCIN_CTC_EOT			logCIN_CTC_EOT_ARPI	CTC-CIN	EOT
CBZ	logBL	0.181844	FALSE	logBL_CBZ	CTC	BL
CBZ	logC2	-0.163043	FALSE	logC2_CBZ	CTC	C2
CBZ	logEOT	-0.167491	FALSE	logEOT_CBZ	CTC	EOT
CBZ	logCIN_CTC_BL	-1	TRUE	logCIN_CTC_BL_CBZ	CTC-CIN	BL
CBZ	logCIN_CTC_C2	-1	TRUE	logCIN_CTC_C2_CBZ	CTC-CIN	C2
CBZ	logCIN_CTC_EOT	-1	TRUE	logCIN_CTC_EOT_CBZ	CTC-CIN	EOT
ARPI	logBL	0.238799	FALSE	logBL_ARPI	CTC	BL
ARPI	logC2	1.05308	FALSE	logC2_ARPI	CTC	C2
ARPI	logEOT	2.43178	FALSE	logEOT_ARPI	CTC	EOT
ARPI	logCIN_CTC_BL	-0.246417	FALSE	logCIN_CTC_BL_ARPI	CTC-CIN	BL
ARPI	logCIN_CTC_C2	0.904878	FALSE	logCIN_CTC_C2_ARPI	CTC-CIN	C2
ARPI	logCIN_CTC_EOT	2.38975	FALSE	logCIN_CTC_EOT_ARPI	CTC-CIN	EOT
ARPI	logBL	0.245513	FALSE	logBL_ARPI	CTC	BL
ARPI	logC2	0.653213	FALSE	logC2_ARPI	CTC	C2
ARPI	logEOT	-1	TRUE	logEOT_ARPI	CTC	EOT
ARPI	logCIN_CTC_BL	0.364176	FALSE	logCIN_CTC_BL_ARPI	CTC-CIN	BL
ARPI	logCIN_CTC_C2	0.39794	FALSE	logCIN_CTC_C2_ARPI	CTC-CIN	C2
ARPI	logCIN_CTC_EOT			logCIN_CTC_EOT_ARPI	CTC-CIN	EOT
ARPI	logBL	1.18845	FALSE	logBL_ARPI	CTC	BL
ARPI	logC2	1.30664	FALSE	logC2_ARPI	CTC	C2
ARPI	logEOT			logEOT_ARPI	CTC	EOT
ARPI	logCIN_CTC_BL	0.122871	FALSE	logCIN_CTC_BL_ARPI	CTC-CIN	BL
ARPI	logCIN_CTC_C2	-1	TRUE	logCIN_CTC_C2_ARPI	CTC-CIN	C2
ARPI	logCIN_CTC_EOT			logCIN_CTC_EOT_ARPI	CTC-CIN	EOT
CBZ	logBL	0.260071	FALSE	logBL_CBZ	CTC	BL
CBZ	logC2	0.380211	FALSE	logC2_CBZ	CTC	C2
CBZ	logEOT	0.954243	FALSE	logEOT_CBZ	CTC	EOT
CBZ	logCIN_CTC_BL	-0.171985	FALSE	logCIN_CTC_BL_CBZ	CTC-CIN	BL
CBZ	logCIN_CTC_C2	-1	TRUE	logCIN_CTC_C2_CBZ	CTC-CIN	C2
CBZ	logCIN_CTC_EOT	0.393224	FALSE	logCIN_CTC_EOT_CBZ	CTC-CIN	EOT
CBZ	logBL	0.763428	FALSE	logBL_CBZ	CTC	BL
CBZ	logC2	0.710371	FALSE	logC2_CBZ	CTC	C2
CBZ	logEOT	1.24072	FALSE	logEOT_CBZ	CTC	EOT
CBZ	logCIN_CTC_BL	0.209515	FALSE	logCIN_CTC_BL_CBZ	CTC-CIN	BL
CBZ	logCIN_CTC_C2	0.788168	FALSE	logCIN_CTC_C2_CBZ	CTC-CIN	C2
CBZ	logCIN_CTC_EOT	1.10336	FALSE	logCIN_CTC_EOT_CBZ	CTC-CIN	EOT
CBZ	logBL	-0.189096	FALSE	logBL_CBZ	CTC	BL
CBZ	logC2	1.11949	FALSE	logC2_CBZ	CTC	C2
CBZ	logEOT	0.135769	FALSE	logEOT_CBZ	CTC	EOT
CBZ	logCIN_CTC_BL	-1	TRUE	logCIN_CTC_BL_CBZ	CTC-CIN	BL
CBZ	logCIN_CTC_C2	-1	TRUE	logCIN_CTC_C2_CBZ	CTC-CIN	C2
CBZ	logCIN_CTC_EOT	-1	TRUE	logCIN_CTC_EOT_CBZ	CTC-CIN	EOT
ARPI	logBL	1.00775	FALSE	logBL_ARPI	CTC	BL
ARPI	logC2	1.11193	FALSE	logC2_ARPI	CTC	C2
ARPI	logEOT			logEOT_ARPI	CTC	EOT
ARPI	logCIN_CTC_BL	0.833784	FALSE	logCIN_CTC_BL_ARPI	CTC-CIN	BL
ARPI	logCIN_CTC_C2	1.00376	FALSE	logCIN_CTC_C2_ARPI	CTC-CIN	C2
ARPI	logCIN_CTC_EOT			logCIN_CTC_EOT_ARPI	CTC-CIN	EOT
CBZ	logBL	-0.0329203	FALSE	logBL_CBZ	CTC	BL
CBZ	logC2			logC2_CBZ	CTC	C2
CBZ	logEOT	-1	TRUE	logEOT_CBZ	CTC	EOT
CBZ	logCIN_CTC_BL	-1	TRUE	logCIN_CTC_BL_CBZ	CTC-CIN	BL
CBZ	logCIN_CTC_C2			logCIN_CTC_C2_CBZ	CTC-CIN	C2
CBZ	logCIN_CTC_EOT	-1	TRUE	logCIN_CTC_EOT_CBZ	CTC-CIN	EOT
ARPI	logBL	0.466423	FALSE	logBL_ARPI	CTC	BL
ARPI	logC2	-1	TRUE	logC2_ARPI	CTC	C2
ARPI	logEOT			logEOT_ARPI	CTC	EOT
ARPI	logCIN_CTC_BL	0.179839	FALSE	logCIN_CTC_BL_ARPI	CTC-CIN	BL
ARPI	logCIN_CTC_C2	-1	TRUE	logCIN_CTC_C2_ARPI	CTC-CIN	C2
ARPI	logCIN_CTC_EOT			logCIN_CTC_EOT_ARPI	CTC-CIN	EOT
CBZ	logBL	0.0519239	FALSE	logBL_CBZ	CTC	BL
CBZ	logC2	0.378943	FALSE	logC2_CBZ	CTC	C2
CBZ	logEOT	0.322219	FALSE	logEOT_CBZ	CTC	EOT
CBZ	logCIN_CTC_BL	-1	TRUE	logCIN_CTC_BL_CBZ	CTC-CIN	BL
CBZ	logCIN_CTC_C2	-1	TRUE	logCIN_CTC_C2_CBZ	CTC-CIN	C2
CBZ	logCIN_CTC_EOT	-1	TRUE	logCIN_CTC_EOT_CBZ	CTC-CIN	EOT
ARPI	logBL	0.884229	FALSE	logBL_ARPI	CTC	BL
ARPI	logC2			logC2_ARPI	CTC	C2
ARPI	logEOT			logEOT_ARPI	CTC	EOT
ARPI	logCIN_CTC_BL			logCIN_CTC_BL_ARPI	CTC-CIN	BL
ARPI	logCIN_CTC_C2			logCIN_CTC_C2_ARPI	CTC-CIN	C2
ARPI	logCIN_CTC_EOT			logCIN_CTC_EOT_ARPI	CTC-CIN	EOT
CBZ	logBL	0.703033	FALSE	logBL_CBZ	CTC	BL
CBZ	logC2	0.720986	FALSE	logC2_CBZ	CTC	C2
CBZ	logEOT	1.06446	FALSE	logEOT_CBZ	CTC	EOT
CBZ	logCIN_CTC_BL	0.466423	FALSE	logCIN_CTC_BL_CBZ	CTC-CIN	BL
CBZ	logCIN_CTC_C2	0.765892	FALSE	logCIN_CTC_C2_CBZ	CTC-CIN	C2
CBZ	logCIN_CTC_EOT	1.04532	FALSE	logCIN_CTC_EOT_CBZ	CTC-CIN	EOT
CBZ	logBL	-0.262013	FALSE	logBL_CBZ	CTC	BL
CBZ	logC2	1.15494	FALSE	logC2_CBZ	CTC	C2
CBZ	logEOT	0.38739	FALSE	logEOT_CBZ	CTC	EOT
CBZ	logCIN_CTC_BL	-1	TRUE	logCIN_CTC_BL_CBZ	CTC-CIN	BL
CBZ	logCIN_CTC_C2	0.618362	FALSE	logCIN_CTC_C2_CBZ	CTC-CIN	C2
CBZ	logCIN_CTC_EOT	0.220108	FALSE	logCIN_CTC_EOT_CBZ	CTC-CIN	EOT
ARPI	logBL	0.156246	FALSE	logBL_ARPI	CTC	BL
ARPI	logC2			logC2_ARPI	CTC	C2
ARPI	logEOT	0.361728	FALSE	logEOT_ARPI	CTC	EOT
ARPI	logCIN_CTC_BL	-1	TRUE	logCIN_CTC_BL_ARPI	CTC-CIN	BL
ARPI	logCIN_CTC_C2			logCIN_CTC_C2_ARPI	CTC-CIN	C2
ARPI	logCIN_CTC_EOT	0.462398	FALSE	logCIN_CTC_EOT_ARPI	CTC-CIN	EOT
CBZ	logBL	0.156246	FALSE	logBL_CBZ	CTC	BL
CBZ	logC2	0.283301	FALSE	logC2_CBZ	CTC	C2
CBZ	logEOT	-1	TRUE	logEOT_CBZ	CTC	EOT
CBZ	logCIN_CTC_BL	-1	TRUE	logCIN_CTC_BL_CBZ	CTC-CIN	BL
CBZ	logCIN_CTC_C2	-1	TRUE	logCIN_CTC_C2_CBZ	CTC-CIN	C2
CBZ	logCIN_CTC_EOT	-1	TRUE	logCIN_CTC_EOT_CBZ	CTC-CIN	EOT
CBZ	logBL	0.361728	FALSE	logBL_CBZ	CTC	BL
CBZ	logC2	0.453318	FALSE	logC2_CBZ	CTC	C2
CBZ	logEOT			logEOT_CBZ	CTC	EOT
CBZ	logCIN_CTC_BL	-1	TRUE	logCIN_CTC_BL_CBZ	CTC-CIN	BL
CBZ	logCIN_CTC_C2	-1	TRUE	logCIN_CTC_C2_CBZ	CTC-CIN	C2
CBZ	logCIN_CTC_EOT			logCIN_CTC_EOT_CBZ	CTC-CIN	EOT
ARPI	logBL	0.700704	FALSE	logBL_ARPI	CTC	BL
ARPI	logC2	-0.175874	FALSE	logC2_ARPI	CTC	C2
ARPI	logEOT	-1	TRUE	logEOT_ARPI	CTC	EOT
ARPI	logCIN_CTC_BL	-1	TRUE	logCIN_CTC_BL_ARPI	CTC-CIN	BL
ARPI	logCIN_CTC_C2	-1	TRUE	logCIN_CTC_C2_ARPI	CTC-CIN	C2
ARPI	logCIN_CTC_EOT	-1	TRUE	logCIN_CTC_EOT_ARPI	CTC-CIN	EOT
CBZ	logBL	0.673942	FALSE	logBL_CBZ	CTC	BL
CBZ	logC2	0.442009	FALSE	logC2_CBZ	CTC	C2
CBZ	logEOT	-1	TRUE	logEOT_CBZ	CTC	EOT
CBZ	logCIN_CTC_BL	-1	TRUE	logCIN_CTC_BL_CBZ	CTC-CIN	BL
CBZ	logCIN_CTC_C2	-1	TRUE	logCIN_CTC_C2_CBZ	CTC-CIN	C2
CBZ	logCIN_CTC_EOT			logCIN_CTC_EOT_CBZ	CTC-CIN	EOT
CBZ	logBL	-0.123205	FALSE	logBL_CBZ	CTC	BL
CBZ	logC2	-1	TRUE	logC2_CBZ	CTC	C2
CBZ	logEOT	0.394452	FALSE	logEOT_CBZ	CTC	EOT
CBZ	logCIN_CTC_BL	-0.123205	FALSE	logCIN_CTC_BL_CBZ	CTC-CIN	BL
CBZ	logCIN_CTC_C2	-1	TRUE	logCIN_CTC_C2_CBZ	CTC-CIN	C2
CBZ	logCIN_CTC_EOT	-1	TRUE	logCIN_CTC_EOT_CBZ	CTC-CIN	EOT
CBZ	logBL	-1	TRUE	logBL_CBZ	CTC	BL
CBZ	logC2	0.41162	FALSE	logC2_CBZ	CTC	C2
CBZ	logEOT	-1	TRUE	logEOT_CBZ	CTC	EOT
CBZ	logCIN_CTC_BL	-1	TRUE	logCIN_CTC_BL_CBZ	CTC-CIN	BL
CBZ	logCIN_CTC_C2	-1	TRUE	logCIN_CTC_C2_CBZ	CTC-CIN	C2
CBZ	logCIN_CTC_EOT	-1	TRUE	logCIN_CTC_EOT_CBZ	CTC-CIN	EOT
CBZ	logBL	0.00860017	FALSE	logBL_CBZ	CTC	BL
CBZ	logC2	1.00775	FALSE	logC2_CBZ	CTC	C2
CBZ	logEOT			logEOT_CBZ	CTC	EOT
CBZ	logCIN_CTC_BL	-0.14691	FALSE	logCIN_CTC_BL_CBZ	CTC-CIN	BL
CBZ	logCIN_CTC_C2	0.369216	FALSE	logCIN_CTC_C2_CBZ	CTC-CIN	C2
CBZ	logCIN_CTC_EOT			logCIN_CTC_EOT_CBZ	CTC-CIN	EOT
CBZ	logBL	1.70375	FALSE	logBL_CBZ	CTC	BL
CBZ	logC2	0.908485	FALSE	logC2_CBZ	CTC	C2
CBZ	logEOT	0.699578	FALSE	logEOT_CBZ	CTC	EOT
CBZ	logCIN_CTC_BL	0.104828	FALSE	logCIN_CTC_BL_CBZ	CTC-CIN	BL
CBZ	logCIN_CTC_C2	0.39794	FALSE	logCIN_CTC_C2_CBZ	CTC-CIN	C2
CBZ	logCIN_CTC_EOT	0.407051	FALSE	logCIN_CTC_EOT_CBZ	CTC-CIN	EOT
CBZ	logBL	-1	TRUE	logBL_CBZ	CTC	BL
CBZ	logC2			logC2_CBZ	CTC	C2
CBZ	logEOT			logEOT_CBZ	CTC	EOT
CBZ	logCIN_CTC_BL	-1	TRUE	logCIN_CTC_BL_CBZ	CTC-CIN	BL
CBZ	logCIN_CTC_C2			logCIN_CTC_C2_CBZ	CTC-CIN	C2
CBZ	logCIN_CTC_EOT			logCIN_CTC_EOT_CBZ	CTC-CIN	EOT
ARPI	logBL	-1	TRUE	logBL_ARPI	CTC	BL
ARPI	logC2	-0.0655015	FALSE	logC2_ARPI	CTC	C2
ARPI	logEOT	0.0817073	FALSE	logEOT_ARPI	CTC	EOT
ARPI	logCIN_CTC_BL	-1	TRUE	logCIN_CTC_BL_ARPI	CTC-CIN	BL
ARPI	logCIN_CTC_C2	-1	TRUE	logCIN_CTC_C2_ARPI	CTC-CIN	C2
ARPI	logCIN_CTC_EOT	-1	TRUE	logCIN_CTC_EOT_ARPI	CTC-CIN	EOT
CBZ	logBL	0.878924	FALSE	logBL_CBZ	CTC	BL
CBZ	logC2			logC2_CBZ	CTC	C2
CBZ	logEOT			logEOT_CBZ	CTC	EOT
CBZ	logCIN_CTC_BL			logCIN_CTC_BL_CBZ	CTC-CIN	BL
CBZ	logCIN_CTC_C2			logCIN_CTC_C2_CBZ	CTC-CIN	C2
CBZ	logCIN_CTC_EOT			logCIN_CTC_EOT_CBZ	CTC-CIN	EOT
ARPI	logBL	-0.180456	FALSE	logBL_ARPI	CTC	BL
ARPI	logC2	-0.243364	FALSE	logC2_ARPI	CTC	C2
ARPI	logEOT	0.281715	FALSE	logEOT_ARPI	CTC	EOT
ARPI	logCIN_CTC_BL	-1	TRUE	logCIN_CTC_BL_ARPI	CTC-CIN	BL
ARPI	logCIN_CTC_C2	-1	TRUE	logCIN_CTC_C2_ARPI	CTC-CIN	C2
ARPI	logCIN_CTC_EOT	-1	TRUE	logCIN_CTC_EOT_ARPI	CTC-CIN	EOT
CBZ	logBL	-0.154902	FALSE	logBL_CBZ	CTC	BL
CBZ	logC2	-0.123205	FALSE	logC2_CBZ	CTC	C2
CBZ	logEOT	0.790074	FALSE	logEOT_CBZ	CTC	EOT
CBZ	logCIN_CTC_BL	-1	TRUE	logCIN_CTC_BL_CBZ	CTC-CIN	BL
CBZ	logCIN_CTC_C2	-1	TRUE	logCIN_CTC_C2_CBZ	CTC-CIN	C2
CBZ	logCIN_CTC_EOT	-0.0145735	FALSE	logCIN_CTC_EOT_CBZ	CTC-CIN	EOT
ARPI	logBL	0.245513	FALSE	logBL_ARPI	CTC	BL
ARPI	logC2	0.420451	FALSE	logC2_ARPI	CTC	C2
ARPI	logEOT	-1	TRUE	logEOT_ARPI	CTC	EOT
ARPI	logCIN_CTC_BL	-1	TRUE	logCIN_CTC_BL_ARPI	CTC-CIN	BL
ARPI	logCIN_CTC_C2	-1	TRUE	logCIN_CTC_C2_ARPI	CTC-CIN	C2
ARPI	logCIN_CTC_EOT	-1	TRUE	logCIN_CTC_EOT_ARPI	CTC-CIN	EOT
ARPI	logBL	0.220108	FALSE	logBL_ARPI	CTC	BL
ARPI	logC2	0.386142	FALSE	logC2_ARPI	CTC	C2
ARPI	logEOT	-0.273273	FALSE	logEOT_ARPI	CTC	EOT
ARPI	logCIN_CTC_BL	0.0569049	FALSE	logCIN_CTC_BL_ARPI	CTC-CIN	BL
ARPI	logCIN_CTC_C2	-1	TRUE	logCIN_CTC_C2_ARPI	CTC-CIN	C2
ARPI	logCIN_CTC_EOT	-1	TRUE	logCIN_CTC_EOT_ARPI	CTC-CIN	EOT
ARPI	logBL	1.34661	FALSE	logBL_ARPI	CTC	BL
ARPI	logC2	1.66745	FALSE	logC2_ARPI	CTC	C2
ARPI	logEOT			logEOT_ARPI	CTC	EOT
ARPI	logCIN_CTC_BL	1.38655	FALSE	logCIN_CTC_BL_ARPI	CTC-CIN	BL
ARPI	logCIN_CTC_C2	1.6418	FALSE	logCIN_CTC_C2_ARPI	CTC-CIN	C2
ARPI	logCIN_CTC_EOT			logCIN_CTC_EOT_ARPI	CTC-CIN	EOT
CBZ	logBL	-0.00877392	FALSE	logBL_CBZ	CTC	BL
CBZ	logC2	1.10857	FALSE	logC2_CBZ	CTC	C2
CBZ	logEOT			logEOT_CBZ	CTC	EOT
CBZ	logCIN_CTC_BL	-0.163043	FALSE	logCIN_CTC_BL_CBZ	CTC-CIN	BL
CBZ	logCIN_CTC_C2	0.220108	FALSE	logCIN_CTC_C2_CBZ	CTC-CIN	C2
CBZ	logCIN_CTC_EOT			logCIN_CTC_EOT_CBZ	CTC-CIN	EOT
ARPI	logBL	0.0791812	FALSE	logBL_ARPI	CTC	BL
ARPI	logC2			logC2_ARPI	CTC	C2
ARPI	logEOT	0.74351	FALSE	logEOT_ARPI	CTC	EOT
ARPI	logCIN_CTC_BL	-0.079355	FALSE	logCIN_CTC_BL_ARPI	CTC-CIN	BL
ARPI	logCIN_CTC_C2			logCIN_CTC_C2_ARPI	CTC-CIN	C2
ARPI	logCIN_CTC_EOT	0.838849	FALSE	logCIN_CTC_EOT_ARPI	CTC-CIN	EOT
ARPI	logBL	1.23805	FALSE	logBL_ARPI	CTC	BL
ARPI	logC2			logC2_ARPI	CTC	C2
ARPI	logEOT			logEOT_ARPI	CTC	EOT
ARPI	logCIN_CTC_BL	1.13672	FALSE	logCIN_CTC_BL_ARPI	CTC-CIN	BL
ARPI	logCIN_CTC_C2			logCIN_CTC_C2_ARPI	CTC-CIN	C2
ARPI	logCIN_CTC_EOT			logCIN_CTC_EOT_ARPI	CTC-CIN	EOT
ARPI	logBL	-0.325139	FALSE	logBL_ARPI	CTC	BL
ARPI	logC2			logC2_ARPI	CTC	C2
ARPI	logEOT			logEOT_ARPI	CTC	EOT
ARPI	logCIN_CTC_BL	-1	TRUE	logCIN_CTC_BL_ARPI	CTC-CIN	BL
ARPI	logCIN_CTC_C2			logCIN_CTC_C2_ARPI	CTC-CIN	C2
ARPI	logCIN_CTC_EOT			logCIN_CTC_EOT_ARPI	CTC-CIN	EOT
ARPI	logBL	0.634779	FALSE	logBL_ARPI	CTC	BL
ARPI	logC2			logC2_ARPI	CTC	C2
ARPI	logEOT			logEOT_ARPI	CTC	EOT
ARPI	logCIN_CTC_BL			logCIN_CTC_BL_ARPI	CTC-CIN	BL
ARPI	logCIN_CTC_C2			logCIN_CTC_C2_ARPI	CTC-CIN	C2
ARPI	logCIN_CTC_EOT			logCIN_CTC_EOT_ARPI	CTC-CIN	EOT
CBZ	logBL	0.071882	FALSE	logBL_CBZ	CTC	BL
CBZ	logC2	-1	TRUE	logC2_CBZ	CTC	C2
CBZ	logEOT			logEOT_CBZ	CTC	EOT
CBZ	logCIN_CTC_BL	-0.0861861	FALSE	logCIN_CTC_BL_CBZ	CTC-CIN	BL
CBZ	logCIN_CTC_C2	-1	TRUE	logCIN_CTC_C2_CBZ	CTC-CIN	C2
CBZ	logCIN_CTC_EOT			logCIN_CTC_EOT_CBZ	CTC-CIN	EOT
CBZ	logBL	0.602494	FALSE	logBL_CBZ	CTC	BL
CBZ	logC2			logC2_CBZ	CTC	C2
CBZ	logEOT	0.465383	FALSE	logEOT_CBZ	CTC	EOT
CBZ	logCIN_CTC_BL	0.404834	FALSE	logCIN_CTC_BL_CBZ	CTC-CIN	BL
CBZ	logCIN_CTC_C2			logCIN_CTC_C2_CBZ	CTC-CIN	C2
CBZ	logCIN_CTC_EOT	0.296665	FALSE	logCIN_CTC_EOT_CBZ	CTC-CIN	EOT
CBZ	logBL	0.359266	FALSE	logBL_CBZ	CTC	BL
CBZ	logC2	0.544068	FALSE	logC2_CBZ	CTC	C2
CBZ	logEOT			logEOT_CBZ	CTC	EOT
CBZ	logCIN_CTC_BL	-1	TRUE	logCIN_CTC_BL_CBZ	CTC-CIN	BL
CBZ	logCIN_CTC_C2	-1	TRUE	logCIN_CTC_C2_CBZ	CTC-CIN	C2
CBZ	logCIN_CTC_EOT			logCIN_CTC_EOT_CBZ	CTC-CIN	EOT
ARPI	logBL	1.36248	FALSE	logBL_ARPI	CTC	BL
ARPI	logC2	0.862906	FALSE	logC2_ARPI	CTC	C2
ARPI	logEOT			logEOT_ARPI	CTC	EOT
ARPI	logCIN_CTC_BL	0.485721	FALSE	logCIN_CTC_BL_ARPI	CTC-CIN	BL
ARPI	logCIN_CTC_C2	0.534026	FALSE	logCIN_CTC_C2_ARPI	CTC-CIN	C2
ARPI	logCIN_CTC_EOT			logCIN_CTC_EOT_ARPI	CTC-CIN	EOT
ARPI	logBL	1.58561	FALSE	logBL_ARPI	CTC	BL
ARPI	logC2	0.678245	FALSE	logC2_ARPI	CTC	C2
ARPI	logEOT	1.04112	FALSE	logEOT_ARPI	CTC	EOT
ARPI	logCIN_CTC_BL	1.50866	FALSE	logCIN_CTC_BL_ARPI	CTC-CIN	BL
ARPI	logCIN_CTC_C2	0.442009	FALSE	logCIN_CTC_C2_ARPI	CTC-CIN	C2
ARPI	logCIN_CTC_EOT	0.843855	FALSE	logCIN_CTC_EOT_ARPI	CTC-CIN	EOT
ARPI	logBL	1.12057	FALSE	logBL_ARPI	CTC	BL
ARPI	logC2	0.91698	FALSE	logC2_ARPI	CTC	C2
ARPI	logEOT			logEOT_ARPI	CTC	EOT
ARPI	logCIN_CTC_BL	0.555457	FALSE	logCIN_CTC_BL_ARPI	CTC-CIN	BL
ARPI	logCIN_CTC_C2	-1	TRUE	logCIN_CTC_C2_ARPI	CTC-CIN	C2
ARPI	logCIN_CTC_EOT			logCIN_CTC_EOT_ARPI	CTC-CIN	EOT
CBZ	logBL	0.678245	FALSE	logBL_CBZ	CTC	BL
CBZ	logC2	1.37961	FALSE	logC2_CBZ	CTC	C2
CBZ	logEOT			logEOT_CBZ	CTC	EOT
CBZ	logCIN_CTC_BL	-1	TRUE	logCIN_CTC_BL_CBZ	CTC-CIN	BL
CBZ	logCIN_CTC_C2	-1	TRUE	logCIN_CTC_C2_CBZ	CTC-CIN	C2
CBZ	logCIN_CTC_EOT			logCIN_CTC_EOT_CBZ	CTC-CIN	EOT
ARPI	logBL	-0.262013	FALSE	logBL_ARPI	CTC	BL
ARPI	logC2	0.380211	FALSE	logC2_ARPI	CTC	C2
ARPI	logEOT			logEOT_ARPI	CTC	EOT
ARPI	logCIN_CTC_BL	-1	TRUE	logCIN_CTC_BL_ARPI	CTC-CIN	BL
ARPI	logCIN_CTC_C2	-1	TRUE	logCIN_CTC_C2_ARPI	CTC-CIN	C2
ARPI	logCIN_CTC_EOT			logCIN_CTC_EOT_ARPI	CTC-CIN	EOT
CBZ	logBL	1.9135	FALSE	logBL_CBZ	CTC	BL
CBZ	logC2			logC2_CBZ	CTC	C2
CBZ	logEOT	-0.231362	FALSE	logEOT_CBZ	CTC	EOT
CBZ	logCIN_CTC_BL	-1	TRUE	logCIN_CTC_BL_CBZ	CTC-CIN	BL
CBZ	logCIN_CTC_C2			logCIN_CTC_C2_CBZ	CTC-CIN	C2
CBZ	logCIN_CTC_EOT	0.0305997	FALSE	logCIN_CTC_EOT_CBZ	CTC-CIN	EOT
CBZ	logBL	1.17629	FALSE	logBL_CBZ	CTC	BL
CBZ	logC2	0.673297	FALSE	logC2_CBZ	CTC	C2
CBZ	logEOT	-0.0619809	FALSE	logEOT_CBZ	CTC	EOT
CBZ	logCIN_CTC_BL	0.765892	FALSE	logCIN_CTC_BL_CBZ	CTC-CIN	BL
CBZ	logCIN_CTC_C2	0.381476	FALSE	logCIN_CTC_C2_CBZ	CTC-CIN	C2
CBZ	logCIN_CTC_EOT	0.212986	FALSE	logCIN_CTC_EOT_CBZ	CTC-CIN	EOT
CBZ	logBL	-0.241845	FALSE	logBL_CBZ	CTC	BL
CBZ	logC2	0.773274	FALSE	logC2_CBZ	CTC	C2
CBZ	logEOT	-1	TRUE	logEOT_CBZ	CTC	EOT
CBZ	logCIN_CTC_BL	-1	TRUE	logCIN_CTC_BL_CBZ	CTC-CIN	BL
CBZ	logCIN_CTC_C2	-1	TRUE	logCIN_CTC_C2_CBZ	CTC-CIN	C2
CBZ	logCIN_CTC_EOT	-1	TRUE	logCIN_CTC_EOT_CBZ	CTC-CIN	EOT
CBZ	logBL	1.74482	FALSE	logBL_CBZ	CTC	BL
CBZ	logC2	0.0670709	FALSE	logC2_CBZ	CTC	C2
CBZ	logEOT	0.179839	FALSE	logEOT_CBZ	CTC	EOT
CBZ	logCIN_CTC_BL	0.338456	FALSE	logCIN_CTC_BL_CBZ	CTC-CIN	BL
CBZ	logCIN_CTC_C2	-1	TRUE	logCIN_CTC_C2_CBZ	CTC-CIN	C2
CBZ	logCIN_CTC_EOT	-1	TRUE	logCIN_CTC_EOT_CBZ	CTC-CIN	EOT
CBZ	logBL	0.392169	FALSE	logBL_CBZ	CTC	BL
CBZ	logC2	-0.30103	FALSE	logC2_CBZ	CTC	C2
CBZ	logEOT	0.0362295	FALSE	logEOT_CBZ	CTC	EOT
CBZ	logCIN_CTC_BL	-1	TRUE	logCIN_CTC_BL_CBZ	CTC-CIN	BL
CBZ	logCIN_CTC_C2	-0.0457575	FALSE	logCIN_CTC_C2_CBZ	CTC-CIN	C2
CBZ	logCIN_CTC_EOT	-1	TRUE	logCIN_CTC_EOT_CBZ	CTC-CIN	EOT
CBZ	logBL	1.4522	FALSE	logBL_CBZ	CTC	BL
CBZ	logC2	1.3616	FALSE	logC2_CBZ	CTC	C2
CBZ	logEOT	1.40948	FALSE	logEOT_CBZ	CTC	EOT
CBZ	logCIN_CTC_BL			logCIN_CTC_BL_CBZ	CTC-CIN	BL
CBZ	logCIN_CTC_C2	0.739335	FALSE	logCIN_CTC_C2_CBZ	CTC-CIN	C2
CBZ	logCIN_CTC_EOT	1.26404	FALSE	logCIN_CTC_EOT_CBZ	CTC-CIN	EOT
ARPI	logBL	2.1058	FALSE	logBL_ARPI	CTC	BL
ARPI	logC2	0.260071	FALSE	logC2_ARPI	CTC	C2
ARPI	logEOT			logEOT_ARPI	CTC	EOT
ARPI	logCIN_CTC_BL	0.446071	FALSE	logCIN_CTC_BL_ARPI	CTC-CIN	BL
ARPI	logCIN_CTC_C2	-1	TRUE	logCIN_CTC_C2_ARPI	CTC-CIN	C2
ARPI	logCIN_CTC_EOT			logCIN_CTC_EOT_ARPI	CTC-CIN	EOT
ARPI	logBL	0.531479	FALSE	logBL_ARPI	CTC	BL
ARPI	logC2	0.955832	FALSE	logC2_ARPI	CTC	C2
ARPI	logEOT			logEOT_ARPI	CTC	EOT
ARPI	logCIN_CTC_BL	0.608526	FALSE	logCIN_CTC_BL_ARPI	CTC-CIN	BL
ARPI	logCIN_CTC_C2	0.910624	FALSE	logCIN_CTC_C2_ARPI	CTC-CIN	C2
ARPI	logCIN_CTC_EOT			logCIN_CTC_EOT_ARPI	CTC-CIN	EOT
CBZ	logBL	1.02119	FALSE	logBL_CBZ	CTC	BL
CBZ	logC2	0.623973	FALSE	logC2_CBZ	CTC	C2
CBZ	logEOT	0.814248	FALSE	logEOT_CBZ	CTC	EOT
CBZ	logCIN_CTC_BL			logCIN_CTC_BL_CBZ	CTC-CIN	BL
CBZ	logCIN_CTC_C2	0.0519239	FALSE	logCIN_CTC_C2_CBZ	CTC-CIN	C2
CBZ	logCIN_CTC_EOT	0.470263	FALSE	logCIN_CTC_EOT_CBZ	CTC-CIN	EOT
ARPI	logBL	1.25575	FALSE	logBL_ARPI	CTC	BL
ARPI	logC2	0.934145	FALSE	logC2_ARPI	CTC	C2
ARPI	logEOT	-0.0457575	FALSE	logEOT_ARPI	CTC	EOT
ARPI	logCIN_CTC_BL	0.256958	FALSE	logCIN_CTC_BL_ARPI	CTC-CIN	BL
ARPI	logCIN_CTC_C2	0.966001	FALSE	logCIN_CTC_C2_ARPI	CTC-CIN	C2
ARPI	logCIN_CTC_EOT	-1	TRUE	logCIN_CTC_EOT_ARPI	CTC-CIN	EOT
CBZ	logBL	-0.0655015	FALSE	logBL_CBZ	CTC	BL
CBZ	logC2	0.113943	FALSE	logC2_CBZ	CTC	C2
CBZ	logEOT	0.513218	FALSE	logEOT_CBZ	CTC	EOT
CBZ	logCIN_CTC_BL			logCIN_CTC_BL_CBZ	CTC-CIN	BL
CBZ	logCIN_CTC_C2	-1	TRUE	logCIN_CTC_C2_CBZ	CTC-CIN	C2
CBZ	logCIN_CTC_EOT	-1	TRUE	logCIN_CTC_EOT_CBZ	CTC-CIN	EOT
CBZ	logBL	1.56197	FALSE	logBL_CBZ	CTC	BL
CBZ	logC2	1.56891	FALSE	logC2_CBZ	CTC	C2
CBZ	logEOT	1.44436	FALSE	logEOT_CBZ	CTC	EOT
CBZ	logCIN_CTC_BL	1.48695	FALSE	logCIN_CTC_BL_CBZ	CTC-CIN	BL
CBZ	logCIN_CTC_C2	1.42325	FALSE	logCIN_CTC_C2_CBZ	CTC-CIN	C2
CBZ	logCIN_CTC_EOT	1.25768	FALSE	logCIN_CTC_EOT_CBZ	CTC-CIN	EOT
ARPI	logBL	0.414973	FALSE	logBL_ARPI	CTC	BL
ARPI	logC2	0.240549	FALSE	logC2_ARPI	CTC	C2
ARPI	logEOT	0.514946	FALSE	logEOT_ARPI	CTC	EOT
ARPI	logCIN_CTC_BL	-1	TRUE	logCIN_CTC_BL_ARPI	CTC-CIN	BL
ARPI	logCIN_CTC_C2	0.0766404	FALSE	logCIN_CTC_C2_ARPI	CTC-CIN	C2
ARPI	logCIN_CTC_EOT	0.374198	FALSE	logCIN_CTC_EOT_ARPI	CTC-CIN	EOT
ARPI	logBL	1.17415	FALSE	logBL_ARPI	CTC	BL
ARPI	logC2			logC2_ARPI	CTC	C2
ARPI	logEOT			logEOT_ARPI	CTC	EOT
ARPI	logCIN_CTC_BL			logCIN_CTC_BL_ARPI	CTC-CIN	BL
ARPI	logCIN_CTC_C2			logCIN_CTC_C2_ARPI	CTC-CIN	C2
ARPI	logCIN_CTC_EOT			logCIN_CTC_EOT_ARPI	CTC-CIN	EOT
CBZ	logBL	-0.0423927	FALSE	logBL_CBZ	CTC	BL
CBZ	logC2	-1	TRUE	logC2_CBZ	CTC	C2
CBZ	logEOT	0.908485	FALSE	logEOT_CBZ	CTC	EOT
CBZ	logCIN_CTC_BL	0.233757	FALSE	logCIN_CTC_BL_CBZ	CTC-CIN	BL
CBZ	logCIN_CTC_C2	-1	TRUE	logCIN_CTC_C2_CBZ	CTC-CIN	C2
CBZ	logCIN_CTC_EOT			logCIN_CTC_EOT_CBZ	CTC-CIN	EOT
ARPI	logBL	-1	TRUE	logBL_ARPI	CTC	BL
ARPI	logC2	-0.000869459	FALSE	logC2_ARPI	CTC	C2
ARPI	logEOT	0.545678	FALSE	logEOT_ARPI	CTC	EOT
ARPI	logCIN_CTC_BL	-1	TRUE	logCIN_CTC_BL_ARPI	CTC-CIN	BL
ARPI	logCIN_CTC_C2	-1	TRUE	logCIN_CTC_C2_ARPI	CTC-CIN	C2
ARPI	logCIN_CTC_EOT	-1	TRUE	logCIN_CTC_EOT_ARPI	CTC-CIN	EOT
ARPI	logBL	1.16256	FALSE	logBL_ARPI	CTC	BL
ARPI	logC2	-0.231362	FALSE	logC2_ARPI	CTC	C2
ARPI	logEOT	-1	TRUE	logEOT_ARPI	CTC	EOT
ARPI	logCIN_CTC_BL	0.49693	FALSE	logCIN_CTC_BL_ARPI	CTC-CIN	BL
ARPI	logCIN_CTC_C2	-1	TRUE	logCIN_CTC_C2_ARPI	CTC-CIN	C2
ARPI	logCIN_CTC_EOT	-1	TRUE	logCIN_CTC_EOT_ARPI	CTC-CIN	EOT
CBZ	logBL	0.857755	FALSE	logBL_CBZ	CTC	BL
CBZ	logC2	0.459392	FALSE	logC2_CBZ	CTC	C2
CBZ	logEOT	0.897627	FALSE	logEOT_CBZ	CTC	EOT
CBZ	logCIN_CTC_BL	0.650599	FALSE	logCIN_CTC_BL_CBZ	CTC-CIN	BL
CBZ	logCIN_CTC_C2	0.290702	FALSE	logCIN_CTC_C2_CBZ	CTC-CIN	C2
CBZ	logCIN_CTC_EOT	0.724276	FALSE	logCIN_CTC_EOT_CBZ	CTC-CIN	EOT
CBZ	logBL	0.202216	FALSE	logBL_CBZ	CTC	BL
CBZ	logC2	0.480007	FALSE	logC2_CBZ	CTC	C2
CBZ	logEOT	0.0863598	FALSE	logEOT_CBZ	CTC	EOT
CBZ	logCIN_CTC_BL	-1	TRUE	logCIN_CTC_BL_CBZ	CTC-CIN	BL
CBZ	logCIN_CTC_C2	0.311118	FALSE	logCIN_CTC_C2_CBZ	CTC-CIN	C2
CBZ	logCIN_CTC_EOT	-0.0721166	FALSE	logCIN_CTC_EOT_CBZ	CTC-CIN	EOT
CBZ	logBL	0.500648	FALSE	logBL_CBZ	CTC	BL
CBZ	logC2	1.05588	FALSE	logC2_CBZ	CTC	C2
CBZ	logEOT	-1	TRUE	logEOT_CBZ	CTC	EOT
CBZ	logCIN_CTC_BL	0.407051	FALSE	logCIN_CTC_BL_CBZ	CTC-CIN	BL
CBZ	logCIN_CTC_C2	0.109579	FALSE	logCIN_CTC_C2_CBZ	CTC-CIN	C2
CBZ	logCIN_CTC_EOT	-1	TRUE	logCIN_CTC_EOT_CBZ	CTC-CIN	EOT
CBZ	logBL	-1	TRUE	logBL_CBZ	CTC	BL
CBZ	logC2	-1	TRUE	logC2_CBZ	CTC	C2
CBZ	logEOT	-1	TRUE	logEOT_CBZ	CTC	EOT
CBZ	logCIN_CTC_BL	-1	TRUE	logCIN_CTC_BL_CBZ	CTC-CIN	BL
CBZ	logCIN_CTC_C2	-1	TRUE	logCIN_CTC_C2_CBZ	CTC-CIN	C2
CBZ	logCIN_CTC_EOT	-1	TRUE	logCIN_CTC_EOT_CBZ	CTC-CIN	EOT
ARPI	logBL	0.507856	FALSE	logBL_ARPI	CTC	BL
ARPI	logC2	0.43345	FALSE	logC2_ARPI	CTC	C2
ARPI	logEOT	0.311118	FALSE	logEOT_ARPI	CTC	EOT
ARPI	logCIN_CTC_BL	-1	TRUE	logCIN_CTC_BL_ARPI	CTC-CIN	BL
ARPI	logCIN_CTC_C2	-1	TRUE	logCIN_CTC_C2_ARPI	CTC-CIN	C2
ARPI	logCIN_CTC_EOT	-1	TRUE	logCIN_CTC_EOT_ARPI	CTC-CIN	EOT

## Sheet: FigS3_FigS4
TREATMENT	OS	OS_CENS	ibPFS	ibPFS_CENS	PSAPROG	PSAPROG_CENS	CTC.count.BL	CIN.count.BL
ARPI	7.09651	FALSE	0.0328542	FALSE	2.26694	FALSE	1.32	0
ARPI	9.06776	TRUE	2.23409	TRUE	0.887064	TRUE	2.72	0
ARPI	6.6694	TRUE	2.29979	TRUE	0.591376	TRUE	3.127	1.787
CBZ	17.5113	FALSE	14.0287	FALSE	13.8316	FALSE	0.513	0
ARPI	6.93224	TRUE	2.7269	TRUE	3.05544	TRUE	0.747	0
CBZ	10.4476	TRUE	2.82546	TRUE	3.44969	TRUE	0.987	0
ARPI	12.1561	FALSE	0.0328542	FALSE	12.1561	FALSE	0.92	0
CBZ	2.7269	FALSE	0.0328542	FALSE			15.413	0.907
ARPI	6.6694	TRUE	6.6694	TRUE			2.613	0
CBZ	5.84805	FALSE	5.38809	FALSE			0	0
CBZ	6.07803	FALSE	4.33676	TRUE	1.44559	TRUE	0.86	0
ARPI	5.12526	FALSE	0.0328542	FALSE	2.16838	TRUE	0	0
ARPI	4.20534	FALSE	1.83984	TRUE	1.28131	TRUE	3.253	0
CBZ	3.94251	FALSE	0.0328542	FALSE	3.94251	FALSE	0	0
ARPI	2.26694	TRUE	2.26694	TRUE	1.577	FALSE	4.48	1.12
ARPI	2.75975	TRUE	1.87269	TRUE	0.919918	TRUE	6.3	2.8
ARPI	6.76797	TRUE	6.76797	TRUE	2.82546	TRUE	81.413	63.427
ARPI	7.62218	TRUE	7.62218	TRUE			2.473	1.413
ARPI	11.269	TRUE	11.269	TRUE	2.29979	TRUE	0.607	0
CBZ	18.8912	FALSE	16.1643	FALSE	13.4045	TRUE	0.5	0
CBZ	15.4415	FALSE	8.24641	TRUE	4.92813	TRUE	0.56	0
ARPI	9.36345	TRUE	9.36345	TRUE	1.44559	TRUE	16.093	12.307
CBZ	17.7413	TRUE	8.47639	TRUE	8.87064	TRUE	1.36	0
CBZ	8.77207	TRUE	2.69405	TRUE	6.04517	TRUE	2.08	1.04
ARPI	15.8357	FALSE	2.66119	TRUE	2.10267	TRUE	0	0
ARPI	8.77207	FALSE	8.14784	FALSE	2.16838	TRUE	0.84	0
ARPI	10.7433	TRUE	2.00411	TRUE	0.657084	TRUE	16.28	11.44
ARPI	2.52977	FALSE	0.0328542	FALSE	2.23409	FALSE	22.5	19
CBZ	9.7577	TRUE	5.42094	TRUE	6.34086	TRUE	8.58	1.32
ARPI	13.2402	TRUE	2.79261	TRUE	3.54825	TRUE	1.28	0
CBZ	10.6776	TRUE	5.91376	TRUE			3.64	1.04
CBZ	8.80493	TRUE	2.79261	TRUE	2.16838	TRUE	42.16	29.013
CBZ	7.3922	TRUE	7.3922	TRUE	5.84805	FALSE	0	0
CBZ	4.36961	TRUE	4.36961	TRUE	2.75975	TRUE	2.933	0
CBZ	13.4702	FALSE	7.72074	TRUE	1.41273	TRUE	1.2	0.6
ARPI	13.1417	FALSE	2.79261	TRUE	1.37988	TRUE	10.32	0.573
ARPI	11.5318	FALSE	2.79261	FALSE	2.79261	TRUE	15.767	15.4
ARPI	10.4148	FALSE	6.27515	TRUE	1.41273	TRUE	2.94	1.68
CBZ	8.77207	FALSE	8.31211	TRUE	8.77207	FALSE	0.433	0
CBZ	4.6653	FALSE	2.79261	FALSE	4.13963	FALSE	0.813	0
ARPI	5.58522	TRUE	3.41684	TRUE	1.37988	TRUE	5.387	2.693
CBZ	15.6715	FALSE	15.6715	TRUE	11.9589	TRUE	14.08	0.853
ARPI	12.2875	FALSE	10.6119	FALSE	6.27515	TRUE	2.34	1.56
CBZ	6.17659	FALSE	2.49692	TRUE	2.79261	TRUE	2.96	2.96
ARPI	3.41684	TRUE	2.56263	TRUE	2.10267	FALSE	0.42	0
CBZ	10.4148	FALSE	9.00205	TRUE	7.3922	TRUE	0	0
ARPI	5.58522	TRUE	5.58522	TRUE	3.71253	TRUE	0.753	0
CBZ	6.27515	TRUE	2.75975	TRUE	0.854209	TRUE	2.4	0
ARPI	11.3676	FALSE	10.8747	FALSE	0.788501	TRUE	2.3	0
ARPI	20.3039	TRUE	7.45791	TRUE	1.47844	TRUE	2.133	0
CBZ	5.51951	FALSE	5.38809	TRUE	4.82957	TRUE	0	0
ARPI	19.9425	TRUE	8.47639	TRUE	0.755647	TRUE	0	0
CBZ	11.3018	TRUE	8.41068	TRUE	8.31211	FALSE	0	0
CBZ	27.8932	FALSE	11.4333	TRUE	12.5503	TRUE	0	0
ARPI	14.8501	TRUE	4.89528	TRUE	2.82546	TRUE	0	0
ARPI	9.59343	TRUE	2.3655	TRUE	5.4538	TRUE	2.567	0.733
ARPI	5.05955	FALSE	2.92402	FALSE	5.05955	FALSE	0	0
ARPI	17.7741	TRUE	2.33265	TRUE	1.60986	TRUE	2.2	0.733
ARPI	9.49487	TRUE	5.05955	TRUE	2.85832	TRUE	5.013
CBZ	10.9076	TRUE	2.33265	TRUE	9.56057	FALSE	0	0
CBZ	3.5154	TRUE	3.5154	TRUE	3.21971	TRUE	4.533	0.907
CBZ	4.76386	TRUE	2.66119	TRUE	0.62423	TRUE	7.7	4.107
ARPI	29.2074	FALSE	27.9918	FALSE	16.4928	TRUE	1.6	1.067
CBZ	26.7433	FALSE	18.9569	FALSE	15.2772	FALSE	0.493	0.987
CBZ	19.2197	TRUE	2.62834	TRUE	8.31211	TRUE	0.7	0
ARPI	17.807	FALSE	8.57495	FALSE	3.5154	TRUE	0.687	0
ARPI	15.9343	FALSE	3.02259	TRUE	1.64271	TRUE	1.293	1.293
ARPI	14.3244	FALSE	14.0287	FALSE	14.3244	FALSE	0	0
ARPI	11.7947	TRUE	5.25667	TRUE	0.657084	TRUE	0.42	0.84
ARPI	4.69815	TRUE	2.66119	TRUE			3.12	2.08
ARPI	14.2259	TRUE	2.7269	TRUE	0.755647	TRUE	0
CBZ	3.12115	TRUE	3.02259	TRUE	2.92402	FALSE	29.12	32.2
ARPI	6.27515	TRUE	2.82546	TRUE	1.54415	TRUE	0.56	1.12
CBZ	12.6489	FALSE	6.27515	FALSE			25.74	21.84
CBZ	5.74949	TRUE	5.74949	TRUE			1.16
ARPI	9.06776	TRUE	2.52977	TRUE	0.755647	TRUE	0.347	0.693
ARPI	8.57495	FALSE	4.96099	TRUE	0.755647	TRUE	30.24	2.88
ARPI	5.25667	FALSE	2.79261	FALSE	4.17248	TRUE	1.433	1.147
ARPI	1.60986	TRUE	1.60986	TRUE	1.37988	FALSE	12.133	2.427
ARPI	12.2546	TRUE	2.7269	TRUE	2.75975	TRUE	6	2
CBZ	5.51951	FALSE	2.69405	FALSE	5.51951	FALSE	0
ARPI	5.05955	FALSE	2.79261	FALSE	3.8768	TRUE	25.92	0
ARPI	2.13552	FALSE	0.0328542	FALSE			0.573
ARPI	16.5585	FALSE	13.8316	FALSE	15.2444	TRUE	17.16	1.04
CBZ	13.8973	TRUE	9.95483	TRUE	3.71253	TRUE	0	0
ARPI	16.6899	TRUE	2.95688	TRUE	1.54415	TRUE	1.4	0
CBZ	8.47639	TRUE	8.47639	TRUE	7.58932	FALSE	0	0
CBZ	17.5441	FALSE	10.3491	TRUE	10.3491	TRUE	53.28	2.88
ARPI	9.42916	TRUE	9.42916	TRUE	0.722793	TRUE	4.587	1.147
ARPI	13.2731	TRUE	2.85832	TRUE	2.29979	TRUE	2.48	0
CBZ	4.86242	TRUE	4.86242	TRUE			0	0
CBZ	12.4846	FALSE	10.152	TRUE	10.152	TRUE	1.02	0
CBZ	4.3039	TRUE	4.3039	TRUE	2.82546	TRUE	0.34	0.68
CBZ	5.0924	FALSE	2.75975	FALSE	3.54825	TRUE	19.08	5.653
CBZ	11.2033	TRUE	11.2033	TRUE	0.821355	TRUE	24.44	9.36
CBZ	7.65503	TRUE	2.82546	TRUE	6.01232	FALSE	0.573	0
CBZ	0.459959	FALSE	0.0328542	FALSE			1.68
ARPI	8.80493	TRUE	2.3655	TRUE	1.41273	TRUE	0.8	0
ARPI	14.9815	FALSE	3.0883	FALSE	1.74127	TRUE	0	0
CBZ	5.55236	FALSE	2.79261	FALSE	4.23819	TRUE	0	0
ARPI	5.35524	FALSE	3.67967	TRUE	2.75975	TRUE	2.489	0
CBZ	15.6057	TRUE	15.6057	TRUE	3.48255	TRUE	3.32
CBZ	23.7864	FALSE	8.21355	TRUE	8.37782	TRUE	0.947	0
ARPI	21.2895	FALSE	11.5975	TRUE	2.89117	TRUE	0
CBZ	7.35934	TRUE	2.62834	TRUE	2.13552	TRUE	410.169	24.72
ARPI	11.1047	FALSE	2.43121	TRUE			2.36	0
ARPI	3.94251	TRUE	3.94251	TRUE	1.51129	FALSE	6.24	5.547
ARPI	4.23819	FALSE	2.79261	TRUE	1.70842	TRUE	0.593	0
CBZ	5.15811	FALSE	2.69405	FALSE	5.15811	FALSE	2.84	0
ARPI	0.919918	TRUE	0.919918	TRUE			0.833
CBZ	8.64066	FALSE	8.54209	TRUE	2.92402	FALSE	1	0
ARPI	11.8275	TRUE	2.16838	TRUE	1.44559	TRUE	8.027	4.587
CBZ	10.6448	TRUE	3.28542	TRUE	8.24641	FALSE	25.984	3.093
CBZ	6.93224	TRUE	6.93224	TRUE			0.593
ARPI	3.0883	TRUE	3.0883	TRUE	1.44559	FALSE	2.333	2.8
ARPI	9.42916	TRUE	9.42916	TRUE			4.356
ARPI	16.9856	FALSE	2.92402	TRUE			3.96	1.44
CBZ	4.23819	TRUE	4.23819	TRUE	2.26694	FALSE	0.68	1.36
ARPI	1.577	TRUE	1.577	TRUE			53.32
ARPI	10.9733	TRUE	10.9733	TRUE			12.667	5.333
CBZ	11.729	FALSE	9.36345	FALSE	2.95688	TRUE	7.093	4.48
CBZ	3.84394	TRUE	3.02259	TRUE	2.66119	TRUE	2.12	1.413
CBZ	8.37782	FALSE	8.31211	FALSE	7.19507	TRUE	1.32	0
CBZ	8.31211	TRUE	1.83984	TRUE	1.87269	TRUE	0	0
ARPI	7.49076	TRUE	3.21971	TRUE	7.45791	FALSE	1.16	0
ARPI	4.79671	TRUE	2.7269	TRUE	0.821355	TRUE	1.427	1.427
ARPI	7.26078	FALSE	2.89117	FALSE	1.74127	TRUE	12.18	0.84
CBZ	20.7639	FALSE	3.154	FALSE	6.73511	TRUE	0.6	0
CBZ	6.70226	FALSE	2.00411	TRUE	1.70842	TRUE	20.067	1.147
CBZ	13.6674	FALSE	11.1376	FALSE	5.78234	TRUE	1.14	0
ARPI	20.501	TRUE	9.79055	TRUE	0.722793	TRUE	0	0
ARPI	14.9487	TRUE	2.56263	TRUE	2.10267	TRUE	2.987	0.853
CBZ	9.23203	TRUE	7.45791	TRUE	4.17248	TRUE	7.407
CBZ	25.7248	FALSE	12.386	FALSE	7.95072	TRUE	1.62
ARPI	5.55236	FALSE	5.28953	FALSE	3.41684	TRUE	4.8
CBZ	10.0862	TRUE	5.48665	TRUE	5.48665	FALSE	2.16	1.08
CBZ	11.499	TRUE	2.95688	TRUE	5.22382	FALSE	9.28	5.8
ARPI	14.5216	TRUE	2.33265	TRUE	2.26694	TRUE	1.733	0.867
ARPI	4.00821	TRUE	2.75975	TRUE	1.60986	TRUE	12.42	0
ARPI	7.75359	TRUE	2.75975	TRUE	3.84394	FALSE	2.633	1.053
ARPI	28.5832	FALSE	20.961	FALSE	13.6674	TRUE	5.1	3.4
CBZ	19.1211	TRUE	19.1211	TRUE	3.12115	TRUE	0.547	0
ARPI	17.2813	TRUE	17.2813	TRUE	1.37988	TRUE	19.467	1.947
CBZ	5.48665	FALSE	5.25667	FALSE	0.722793	TRUE	2.82	0
ARPI	9.26489	FALSE	5.12526	TRUE			0.833	0
CBZ	29.5031	FALSE	25.3634	FALSE	24.1807	TRUE	2.007	0
ARPI	24.2793	TRUE	11.0062	TRUE	2.59548	TRUE	1.04	0.693
CBZ	4.99384	TRUE	3.44969	TRUE	2.43121	TRUE	9.46	3.44
ARPI	9.26489	TRUE	6.73511	TRUE			38.133	1.733
CBZ	10.9405	TRUE	6.86653	TRUE	6.86653	TRUE	2.033	0.813
CBZ	11.9918	TRUE	2.89117	TRUE	8.50924	FALSE	1.08	0
ARPI	6.04517	FALSE	2.82546	TRUE	2.29979	TRUE	0.453	0
CBZ	10.4805	TRUE	5.38809	TRUE	0.722793	TRUE	20.52	0
CBZ	0.0657084	FALSE	0.0328542	FALSE			0	0
ARPI	7.22793	TRUE	2.7269	TRUE	1.64271	TRUE	1.28	0
ARPI	12.9446	TRUE	2.16838	TRUE	1.70842	TRUE	0	0
ARPI	16.23	TRUE	5.0924	TRUE	4.46817	TRUE	0.773	0
CBZ	11.1376	FALSE	7.49076	FALSE	7.85216	FALSE	5.6	0.8
CBZ	20.6982	TRUE	20.6982	TRUE	5.02669	TRUE	11.653	1.84
CBZ	34.0698	FALSE	22.8337	TRUE	11.3347	TRUE	0	0
CBZ	15.4086	FALSE	5.74949	TRUE	2.33265	TRUE	3.36	0
CBZ	16.8871	TRUE	16.8871	TRUE	14.2259	FALSE	0.7	0
CBZ	18.3655	FALSE	15.1786	FALSE	2.92402	TRUE	13	0
CBZ	7.42505	TRUE	7.42505	TRUE	2.82546	TRUE	0.76	0.76
CBZ	3.61396	TRUE	2.23409	TRUE	0.919918	TRUE	16.12	9.36
CBZ	17.2813	FALSE	2.95688	TRUE	1.577	TRUE	0.633	0
ARPI	4.76386	TRUE	4.76386	TRUE			0.907	0.907
CBZ	10.2177	TRUE	10.2177	TRUE	0.722793	TRUE	0	0
ARPI	6.57084	TRUE	6.57084	TRUE	1.37988	TRUE	17	19
CBZ	7.72074	TRUE	7.72074	TRUE	2.79261	TRUE	5.273	3.013
ARPI	9.98768	TRUE	2.66119	TRUE			0	0
CBZ	15.9014	FALSE	14.1273	TRUE	14.1273	TRUE	1.42	0
ARPI	7.72074	TRUE	7.72074	TRUE	0.722793	TRUE	1.633	0.467
ARPI	9.03491	TRUE	9.03491	TRUE			1.66	2.213
ARPI	7.75359	TRUE	1.83984	TRUE	1.64271	FALSE	15.333	1.227
CBZ	19.5154	FALSE	2.92402	TRUE	3.90965	TRUE	1.72	0.573
CBZ	10.4805	TRUE	2.75975	TRUE			5.7	1.52
CBZ	10.6119	FALSE	8.70637	FALSE	8.80493	TRUE	0.547	0
ARPI	9.23203	TRUE	9.23203	TRUE			10.08	6.72
CBZ	15.3101	TRUE	15.3101	TRUE	2.7269	TRUE	0.827	0
ARPI	7.35934	TRUE	4.13963	TRUE			2.827	1.413
CBZ	20.3039	FALSE	16.0986	FALSE	10.5791	TRUE	1.027	0
ARPI	4.53388	TRUE	4.53388	TRUE			7.56
CBZ	4.6653	TRUE	2.10267	TRUE	1.577	TRUE	4.947	2.827
CBZ	16.6242	FALSE	10.4476	TRUE	9.95483	TRUE	0.447	0
ARPI	5.51951	FALSE	2.03696	TRUE	1.41273	TRUE	1.333	0
CBZ	23.7864	TRUE	7.98357	TRUE			1.333	0
CBZ	17.4784	TRUE	14.9815	TRUE	8.27926	TRUE	2.2	0
ARPI	11.7947	TRUE	2.79261	TRUE	2.26694	TRUE	4.92	0
CBZ	23.6222	FALSE	23.6222	FALSE	23.6222	FALSE	4.62	0
CBZ	13.9959	FALSE	11.9261	TRUE	11.9261	TRUE	0.653	0.653
CBZ	13.1417	FALSE	11.3018	FALSE	11.5318	TRUE	0	0
CBZ	12.6817	TRUE	4.13963	TRUE	0.919918	TRUE	0.92	0.613
CBZ	24.6407	TRUE	16.1971	TRUE	18.694	FALSE	50.453	1.173
CBZ	0.919918	FALSE	0.0328542	FALSE			0	0
ARPI	16.9856	TRUE	9.29774	TRUE	0.952772	TRUE	0	0
CBZ	0.361396	TRUE	0.361396	TRUE			7.467
ARPI	12.3203	TRUE	9.26489	TRUE	4.82957	TRUE	0.56	0
CBZ	13.5688	TRUE	8.01643	TRUE	5.55236	TRUE	0.6	0
ARPI	22.3409	TRUE	2.49692	TRUE	1.60986	TRUE	1.66	0
ARPI	5.8152	TRUE	2.33265	TRUE	5.12526	FALSE	1.56	1.04
ARPI	2.43121	TRUE	2.43121	TRUE	1.41273	FALSE	22.113	24.253
CBZ	26.4805	TRUE	9.92197	TRUE	9.98768	TRUE	0.88	0.587
ARPI	18.1355	TRUE	18.1355	TRUE	1.87269	TRUE	1.1	0.733
ARPI	4.86242	TRUE	4.86242	TRUE	2.03696	TRUE	17.2	13.6
ARPI	5.68378	FALSE	2.69405	FALSE	4.96099	TRUE	0.373	0
ARPI	1.577	TRUE	1.577	TRUE			4.213
CBZ	12.0246	TRUE	10.6119	TRUE	10.0534	FALSE	1.08	0.72
CBZ	4.17248	FALSE	2.79261	TRUE	3.02259	FALSE	3.904	2.44
CBZ	2.95688	TRUE	2.82546	TRUE	1.44559	TRUE	2.187	0
ARPI	3.35113	TRUE	3.35113	TRUE	0.788501	TRUE	22.94	2.96
ARPI	10.6119	FALSE	8.34497	FALSE	5.55236	TRUE	38.413	32.16
ARPI	1.74127	TRUE	1.74127	TRUE			13.1	3.493
CBZ	4.56674	FALSE	2.75975	FALSE	4.56674	FALSE	4.667	0
ARPI	4.13963	FALSE	3.02259	FALSE	2.10267	TRUE	0.447	0
CBZ	33.0842	TRUE	33.0842	TRUE	6.53799	FALSE	81.84	0
CBZ	11.7618	TRUE	3.02259	TRUE	2.10267	TRUE	14.907	5.733
CBZ	12.8789	TRUE	2.69405	TRUE	3.02259	FALSE	0.473	0
CBZ	20.271	TRUE	20.271	TRUE	5.0924	FALSE	55.467	2.08
CBZ	20.1068	TRUE	20.1068	TRUE	3.54825	TRUE	2.367	0
CBZ	9.85626	TRUE	9.85626	TRUE	0.952772	TRUE	28.227
ARPI	8.90349	TRUE	8.90349	TRUE			127.484	2.693
ARPI	5.55236	TRUE	5.55236	TRUE	0.722793	TRUE	3.3	3.96
CBZ	12.2546	TRUE	12.2546	TRUE	0.722793	TRUE	10.4
ARPI	7.49076	TRUE	2.56263	TRUE	2.10267	TRUE	17.92	1.707
CBZ	15.9014	FALSE	9.16632	TRUE	7.32649	FALSE	0.76
CBZ	4.96099	TRUE	4.96099	TRUE			36.373	30.587
ARPI	9.03491	TRUE	9.03491	TRUE	0.755647	TRUE	2.5	0
ARPI	7.22793	FALSE	5.42094	FALSE	7.22793	FALSE	14.833
CBZ	4.00821	TRUE	2.7269	TRUE	2.98973	FALSE	0.807	1.613
ARPI	15.8029	TRUE	3.5154	TRUE	2.13552	TRUE	0	0
ARPI	23.9507	FALSE	6.96509	TRUE	2.82546	TRUE	14.44	3.04
CBZ	6.99795	TRUE	4.36961	TRUE	2.13552	TRUE	7.107	4.373
CBZ	11.6961	TRUE	11.6961	TRUE	6.27515	FALSE	1.493	0
CBZ	16.9199	FALSE	11.1376	FALSE	11.1376	FALSE	3.067	2.453
CBZ	14.8172	TRUE	5.25667	TRUE	5.97947	FALSE	0	0
ARPI	9.79055	TRUE	2.59548	TRUE	3.71253	TRUE	3.12	0

## Sheet: FigS5_FigS6
TREATMENT	recist.resp.dur.wks	recist.resp.cens	psa.resp.dur.wks	psa.resp.cens	CIN.binary.1ml.BL	CTC.binary.2ml.BL
CBZ			74	TRUE	Low	Low
ARPI			62.8571	FALSE	Low	Low
CBZ	7.42857	TRUE			Low	Low
ARPI			6.14286	TRUE	Low	Low
CBZ			13	FALSE	Low	Low
CBZ	61.1429	FALSE	40	TRUE	Low	Low
CBZ			28.8571	TRUE	Low	Low
CBZ	5.71429	TRUE			High	High
CBZ			18	TRUE	High	High
ARPI			11.8571	TRUE	Low	Low
CBZ	24	TRUE	34.8571	FALSE	Low	Low
CBZ			14.8571	TRUE	Low	Low
CBZ	55.7143	TRUE			Low	High
ARPI	45.4286	FALSE			High	High
ARPI	0	FALSE	12	TRUE	Low	Low
CBZ	26.4286	TRUE	30	FALSE	Low	Low
CBZ	40	TRUE	35.8571	TRUE	Low	Low
ARPI			23.4286	FALSE	Low	Low
CBZ			3	FALSE	Low	Low
CBZ			18	TRUE	Low	Low
ARPI			69.4286	FALSE	Low	Low
ARPI			14.5714	TRUE	High	Low
ARPI			3	FALSE	High	High
CBZ			11.8571	FALSE		Low
ARPI	60.4286	TRUE	63.2857	TRUE	High	High
CBZ			26.5714	FALSE	Low	Low
CBZ			41.5714	TRUE	High	High
CBZ			33.7143	TRUE	Low	Low
CBZ	0	FALSE			Low	Low
CBZ			19	FALSE	Low	Low
ARPI	4.71429	TRUE	9	TRUE	Low	High
CBZ			9.14286	TRUE		High
CBZ	26.4286	TRUE	33	TRUE	Low	Low
CBZ	24.4286	TRUE	8.85714	FALSE	Low	Low
CBZ			22.5714	FALSE	High	High
ARPI	27.8571	FALSE			High	High
CBZ			31.4286	TRUE		Low
ARPI			56.4286	TRUE	High	High
CBZ			75	TRUE	Low	High
CBZ	2	TRUE			High	High
CBZ			27.7143	FALSE	Low	High
CBZ	34.5714	FALSE	9.14286	TRUE	High	High
CBZ	24	TRUE	40.1429	TRUE	Low	Low
CBZ			21.1429	TRUE	Low	High
CBZ	50.5714	TRUE			Low	Low
CBZ			35.7143	TRUE	Low	Low
CBZ	24.2857	TRUE	22	TRUE	Low	Low
CBZ	23.4286	TRUE			Low	Low
CBZ	52.1429	TRUE	19.8571	TRUE	Low	High
CBZ			99	FALSE	Low	High
CBZ	39.7143	TRUE	41.8571	TRUE	Low	Low
CBZ			28	TRUE	Low	Low
CBZ			69	FALSE	High	High
ARPI			14.8571	TRUE	Low	Low
CBZ	28.2857	TRUE	37.2857	TRUE	Low	Low
ARPI			21	TRUE	High	High
CBZ			21.1429	FALSE	Low	High
CBZ			6	FALSE	Low	High
CBZ			9	TRUE	Low	High
CBZ	28.7143	TRUE	21.5714	FALSE		Low
ARPI	23.2857	FALSE	32.8571	FALSE		High
CBZ	25	FALSE	24	FALSE	High	High

## Sheet: FigS7
OS	OS_CENS	CIN.binary.1ml.BL	CTC.binary.2ml.BL
7.09651	FALSE	Low	Low
9.06776	TRUE	Low	High
6.6694	TRUE	High	High
17.5113	FALSE	Low	Low
6.93224	TRUE	Low	Low
10.4476	TRUE	Low	Low
12.1561	FALSE	Low	Low
2.7269	FALSE	Low	High
6.6694	TRUE	Low	High
5.84805	FALSE	Low	Low
6.07803	FALSE	Low	Low
5.12526	FALSE	Low	Low
4.20534	FALSE	Low	High
3.94251	FALSE	Low	Low
2.26694	TRUE	High	High
2.75975	TRUE	High	High
6.76797	TRUE	High	High
7.62218	TRUE	High	High
11.269	TRUE	Low	Low
18.8912	FALSE	Low	Low
15.4415	FALSE	Low	Low
9.36345	TRUE	High	High
17.7413	TRUE	Low	Low
8.77207	TRUE	High	High
15.8357	FALSE	Low	Low
8.77207	FALSE	Low	Low
10.7433	TRUE	High	High
2.52977	FALSE	High	High
9.7577	TRUE	High	High
13.2402	TRUE	Low	Low
10.6776	TRUE	High	High
8.80493	TRUE	High	High
7.3922	TRUE	Low	Low
4.36961	TRUE	Low	High
13.4702	FALSE	Low	Low
13.1417	FALSE	Low	High
11.5318	FALSE	High	High
10.4148	FALSE	High	High
8.77207	FALSE	Low	Low
4.6653	FALSE	Low	Low
5.58522	TRUE	High	High
15.6715	FALSE	Low	High
12.2875	FALSE	High	High
6.17659	FALSE	High	High
3.41684	TRUE	Low	Low
10.4148	FALSE	Low	Low
5.58522	TRUE	Low	Low
6.27515	TRUE	Low	High
11.3676	FALSE	Low	High
20.3039	TRUE	Low	High
5.51951	FALSE	Low	Low
19.9425	TRUE	Low	Low
11.3018	TRUE	Low	Low
27.8932	FALSE	Low	Low
14.8501	TRUE	Low	Low
9.59343	TRUE	Low	High
5.05955	FALSE	Low	Low
17.7741	TRUE	Low	High
9.49487	TRUE		High
10.9076	TRUE	Low	Low
3.5154	TRUE	Low	High
4.76386	TRUE	High	High
29.2074	FALSE	High	Low
26.7433	FALSE	Low	Low
19.2197	TRUE	Low	Low
17.807	FALSE	Low	Low
15.9343	FALSE	High	Low
14.3244	FALSE	Low	Low
11.7947	TRUE	Low	Low
4.69815	TRUE	High	High
14.2259	TRUE		Low
3.12115	TRUE	High	High
6.27515	TRUE	High	Low
12.6489	FALSE	High	High
5.74949	TRUE		Low
9.06776	TRUE	Low	Low
8.57495	FALSE	High	High
5.25667	FALSE	High	Low
1.60986	TRUE	High	High
12.2546	TRUE	High	High
5.51951	FALSE		Low
5.05955	FALSE	Low	High
2.13552	FALSE		Low
16.5585	FALSE	High	High
13.8973	TRUE	Low	Low
16.6899	TRUE	Low	Low
8.47639	TRUE	Low	Low
17.5441	FALSE	High	High
9.42916	TRUE	High	High
13.2731	TRUE	Low	High
4.86242	TRUE	Low	Low
12.4846	FALSE	Low	Low
4.3039	TRUE	Low	Low
5.0924	FALSE	High	High
11.2033	TRUE	High	High
7.65503	TRUE	Low	Low
0.459959	FALSE		Low
8.80493	TRUE	Low	Low
14.9815	FALSE	Low	Low
5.55236	FALSE	Low	Low
5.35524	FALSE	Low	High
15.6057	TRUE		High
23.7864	FALSE	Low	Low
21.2895	FALSE		Low
7.35934	TRUE	High	High
11.1047	FALSE	Low	High
3.94251	TRUE	High	High
4.23819	FALSE	Low	Low
5.15811	FALSE	Low	High
0.919918	TRUE		Low
8.64066	FALSE	Low	Low
11.8275	TRUE	High	High
10.6448	TRUE	High	High
6.93224	TRUE		Low
3.0883	TRUE	High	High
9.42916	TRUE		High
16.9856	FALSE	High	High
4.23819	TRUE	High	Low
1.577	TRUE		High
10.9733	TRUE	High	High
11.729	FALSE	High	High
3.84394	TRUE	High	High
8.37782	FALSE	Low	Low
8.31211	TRUE	Low	Low
7.49076	TRUE	Low	Low
4.79671	TRUE	High	Low
7.26078	FALSE	Low	High
20.7639	FALSE	Low	Low
6.70226	FALSE	High	High
13.6674	FALSE	Low	Low
20.501	TRUE	Low	Low
14.9487	TRUE	Low	High
9.23203	TRUE		High
25.7248	FALSE		Low
5.55236	FALSE		High
10.0862	TRUE	High	High
11.499	TRUE	High	High
14.5216	TRUE	Low	Low
4.00821	TRUE	Low	High
7.75359	TRUE	High	High
28.5832	FALSE	High	High
19.1211	TRUE	Low	Low
17.2813	TRUE	High	High
5.48665	FALSE	Low	High
9.26489	FALSE	Low	Low
29.5031	FALSE	Low	High
24.2793	TRUE	Low	Low
4.99384	TRUE	High	High
9.26489	TRUE	High	High
10.9405	TRUE	Low	High
11.9918	TRUE	Low	Low
6.04517	FALSE	Low	Low
10.4805	TRUE	Low	High
0.0657084	FALSE	Low	Low
7.22793	TRUE	Low	Low
12.9446	TRUE	Low	Low
16.23	TRUE	Low	Low
11.1376	FALSE	Low	High
20.6982	TRUE	High	High
34.0698	FALSE	Low	Low
15.4086	FALSE	Low	High
16.8871	TRUE	Low	Low
18.3655	FALSE	Low	High
7.42505	TRUE	Low	Low
3.61396	TRUE	High	High
17.2813	FALSE	Low	Low
4.76386	TRUE	Low	Low
10.2177	TRUE	Low	Low
6.57084	TRUE	High	High
7.72074	TRUE	High	High
9.98768	TRUE	Low	Low
15.9014	FALSE	Low	Low
7.72074	TRUE	Low	Low
9.03491	TRUE	High	Low
7.75359	TRUE	High	High
19.5154	FALSE	Low	Low
10.4805	TRUE	High	High
10.6119	FALSE	Low	Low
9.23203	TRUE	High	High
15.3101	TRUE	Low	Low
7.35934	TRUE	High	High
20.3039	FALSE	Low	Low
4.53388	TRUE		High
4.6653	TRUE	High	High
16.6242	FALSE	Low	Low
5.51951	FALSE	Low	Low
23.7864	TRUE	Low	Low
17.4784	TRUE	Low	High
11.7947	TRUE	Low	High
23.6222	FALSE	Low	High
13.9959	FALSE	Low	Low
13.1417	FALSE	Low	Low
12.6817	TRUE	Low	Low
24.6407	TRUE	High	High
0.919918	FALSE	Low	Low
16.9856	TRUE	Low	Low
0.361396	TRUE		High
12.3203	TRUE	Low	Low
13.5688	TRUE	Low	Low
22.3409	TRUE	Low	Low
5.8152	TRUE	High	Low
2.43121	TRUE	High	High
26.4805	TRUE	Low	Low
18.1355	TRUE	Low	Low
4.86242	TRUE	High	High
5.68378	FALSE	Low	Low
1.577	TRUE		High
12.0246	TRUE	Low	Low
4.17248	FALSE	High	High
2.95688	TRUE	Low	High
3.35113	TRUE	High	High
10.6119	FALSE	High	High
1.74127	TRUE	High	High
4.56674	FALSE	Low	High
4.13963	FALSE	Low	Low
33.0842	TRUE	Low	High
11.7618	TRUE	High	High
12.8789	TRUE	Low	Low
20.271	TRUE	High	High
20.1068	TRUE	Low	High
9.85626	TRUE		High
8.90349	TRUE	High	High
5.55236	TRUE	High	High
12.2546	TRUE		High
7.49076	TRUE	High	High
15.9014	FALSE		Low
4.96099	TRUE	High	High
9.03491	TRUE	Low	High
7.22793	FALSE		High
4.00821	TRUE	High	Low
15.8029	TRUE	Low	Low
23.9507	FALSE	High	High
6.99795	TRUE	High	High
11.6961	TRUE	Low	Low
16.9199	FALSE	High	High
14.8172	TRUE	Low	Low
9.79055	TRUE	Low	High
